# Supplementary material for: (3-Amino­phen­yl)diphenyl­phosphine oxide–2-propanol (1/1)
Source: Acta Crystallogr Sect E Struct Rep Online. 2008 Feb 22;64(Pt 3):o614–5. doi: 10.1107/S1600536808004674 (PMC2960822; doi:10.1107/S1600536808004674)
Supplement: Supplementary file 1 [file e-64-0o614-sup1.cif]

##############################################################################
###                                                                        ###
###        Electronic paper (Acta Crystallographica Section E)             ###
###                                                                        ###
##############################################################################
#                                                                            #
# This CIF contains the data in a paper accepted for publication in Acta     #
# Crystallographica Section E. It conforms to the requirements of Notes      #
# for Authors for Section E, and has been peer reviewed under the auspices   #
# of the IUCr Commission on Journals.                                        #
#                                                                            #
# Full details of the Crystallographic Information File format               #
# are given in the paper "The Crystallographic Information File (CIF):       #
# a New Standard Archive File for Crystallography" by S. R. Hall, F. H.      #
# Allen and I. D. Brown [Acta Cryst. (1991), A47, 655-685].                  #
#                                                                            #
# The current version of the core CIF dictionary is obtainable from          #
# ftp://ftp.iucr.org/pub/cif_core.dic. The current version number is 2.1.    #
#                                                                            #
# Software is freely available for graphical display of the structure(s) in  #
# this CIF.  For information consult the CIF home page http://www.iucr.org/  #
# cif/home.html                                                              #
#                                                                            #
##############################################################################
                                             
data_I
_audit_creation_method     SHELXL-97
_chemical_name_systematic
;
(3-Aminophenyl)diphenylphosphine oxide--2-propanol (1/1)
;
_chemical_name_common     ?
_chemical_formula_moiety     'C18 H16 N O P, C3 H8 O'
_chemical_formula_sum     'C21 H24 N O2 P'
_chemical_formula_iupac     'C18 H16 N O P, C3 H8 O'
_chemical_formula_weight     353.38
_chemical_melting_point     ?
_symmetry_cell_setting     triclinic
_symmetry_space_group_name_H-M     'P -1'
_symmetry_space_group_name_Hall     '-P 1'
loop_
    _symmetry_equiv_pos_as_xyz
    'x, y, z'
    '-x, -y, -z'
_cell_length_a     9.0077(9)
_cell_length_b     11.7682(12)
_cell_length_c     18.7580(18)
_cell_angle_alpha     78.717(3)
_cell_angle_beta     79.169(3)
_cell_angle_gamma     86.216(2)
_cell_volume     1914.4(3)
_cell_formula_units_Z     4
_cell_measurement_reflns_used     342
_cell_measurement_theta_min     2.63
_cell_measurement_theta_max     21.49
_cell_measurement_temperature     120(2)
_exptl_crystal_description     prism
_exptl_crystal_colour     colourless
_exptl_crystal_size_max     0.35
_exptl_crystal_size_mid     0.18
_exptl_crystal_size_min     0.12
_exptl_crystal_density_diffrn     1.226
_exptl_crystal_density_meas     ?
_exptl_crystal_density_method     'not measured'
_exptl_crystal_F_000     752
_exptl_absorpt_coefficient_mu     0.157
_exptl_absorpt_correction_type     none
_exptl_absorpt_process_details     ?
_exptl_absorpt_correction_T_min     ?
_exptl_absorpt_correction_T_max     ?
_exptl_special_details
;
;
_diffrn_ambient_temperature     120(2)
_diffrn_radiation_type     MoK\a
_diffrn_radiation_wavelength     0.71073
_diffrn_radiation_source     'fine-focus sealed tube'
_diffrn_radiation_monochromator     graphite
_diffrn_measurement_device_type     'Bruker SMART 1000 CCD area-detector'
_diffrn_measurement_method     '\f and \w'
_diffrn_detector_area_resol_mean     ?
_diffrn_reflns_number     18065
_diffrn_reflns_av_R_equivalents     0.0222
_diffrn_reflns_av_sigmaI/netI     0.0370
_diffrn_reflns_theta_min     1.77
_diffrn_reflns_theta_max     28.00
_diffrn_reflns_theta_full     28.00
_diffrn_measured_fraction_theta_max     0.984
_diffrn_measured_fraction_theta_full     0.984
_diffrn_reflns_limit_h_min     -11
_diffrn_reflns_limit_h_max     11
_diffrn_reflns_limit_k_min     -15
_diffrn_reflns_limit_k_max     15
_diffrn_reflns_limit_l_min     -24
_diffrn_reflns_limit_l_max     24
_diffrn_standards_number     ?
_diffrn_standards_interval_count     ?
_diffrn_standards_interval_time     ?
_diffrn_standards_decay_%     ?
_refine_special_details
;
 Refinement of F^2^ against ALL reflections.  The weighted R-factor wR and
 goodness of fit S are based on F^2^, conventional R-factors R are based
 on F, with F set to zero for negative F^2^. The threshold expression of
 F^2^ > 2sigma(F^2^) is used only for calculating R-factors(gt) etc. and is
 not relevant to the choice of reflections for refinement.  R-factors based
 on F^2^ are statistically about twice as large as those based on F, and R-
 factors based on ALL data will be even larger.
;
_reflns_number_total     9090
_reflns_number_gt     6687
_reflns_threshold_expression     I>2\s(I)
_refine_ls_structure_factor_coef     Fsqd
_refine_ls_matrix_type     full
_refine_ls_R_factor_all     0.0798
_refine_ls_R_factor_gt     0.0613
_refine_ls_wR_factor_gt     0.1139
_refine_ls_wR_factor_ref     0.1211
_refine_ls_goodness_of_fit_ref     1.029
_refine_ls_restrained_S_all     1.030
_refine_ls_number_reflns     9090
_refine_ls_number_parameters     447
_refine_ls_number_restraints     1
_refine_ls_hydrogen_treatment     constr
_refine_ls_weighting_scheme     calc
_refine_ls_weighting_details
              'calc w=1/[\s^2^(Fo^2^)+(0.01P)^2^+2.8P] where P=(Fo^2^+2Fc^2^)/3'
_atom_sites_solution_hydrogens     mixed
_atom_sites_solution_primary     direct
_atom_sites_solution_secondary     difmap
_refine_ls_shift/su_max     0.000
_refine_ls_shift/su_mean     0.000
_refine_diff_density_max     1.045
_refine_diff_density_min     -0.711
_refine_ls_extinction_method     none
_refine_ls_extinction_coef     ?
loop_
    _atom_type_symbol
    _atom_type_description
    _atom_type_scat_dispersion_real
    _atom_type_scat_dispersion_imag
    _atom_type_scat_source
    'C' 'C' 0.0033 0.0016
                         'International Tables Vol C Tables 4.2.6.8 and 6.1.1.4'
    'H' 'H' 0.0000 0.0000
                         'International Tables Vol C Tables 4.2.6.8 and 6.1.1.4'
    'N' 'N' 0.0061 0.0033
                         'International Tables Vol C Tables 4.2.6.8 and 6.1.1.4'
    'O' 'O' 0.0106 0.0060
                         'International Tables Vol C Tables 4.2.6.8 and 6.1.1.4'
    'P' 'P' 0.1023 0.0942
                         'International Tables Vol C Tables 4.2.6.8 and 6.1.1.4'
_computing_data_collection     'SMART (Bruker, 2007)'
_computing_cell_refinement     'SAINT-Plus (Bruker, 2007)'
_computing_data_reduction     'SAINT-Plus (Bruker, 2007)'
_computing_structure_solution     'SHELXTL (Sheldrick, 2008)'
_computing_structure_refinement     'SHELXTL (Sheldrick, 2008)'
_computing_molecular_graphics     'SHELXTL (Sheldrick, 2008)'
_computing_publication_material     'SHELXTL (Sheldrick, 2008)'
loop_
    _atom_site_type_symbol
    _atom_site_label
    _atom_site_fract_x
    _atom_site_fract_y
    _atom_site_fract_z
    _atom_site_U_iso_or_equiv
    _atom_site_adp_type
    _atom_site_calc_flag
    _atom_site_refinement_flags
    _atom_site_occupancy
    _atom_site_disorder_assembly
    _atom_site_disorder_group
    P P1 0.83874(6) 0.74162(5) 0.00875(3) 0.02776(13) Uani d . 1 . .
    O O1 0.75714(18) 0.63150(13) 0.01769(9) 0.0338(4) Uani d . 1 . .
    C C1 0.9933(2) 0.72363(19) 0.05909(11) 0.0268(4) Uani d . 1 . .
    C C2 1.0938(2) 0.62999(19) 0.05107(13) 0.0311(5) Uani d . 1 . .
    H H2 1.0794 0.5789 0.0197 0.037 Uiso calc R 1 . .
    C C3 1.2161(3) 0.6102(2) 0.08876(13) 0.0332(5) Uani d . 1 . .
    C C4 1.2350(2) 0.6879(2) 0.13397(12) 0.0316(5) Uani d . 1 . .
    H H4 1.3176 0.6765 0.1598 0.038 Uiso calc R 1 . .
    C C5 1.1353(3) 0.7807(2) 0.14148(12) 0.0317(5) Uani d . 1 . .
    H H5 1.1505 0.8326 0.1722 0.038 Uiso calc R 1 . .
    C C6 1.0130(2) 0.7994(2) 0.10472(12) 0.0299(5) Uani d . 1 . .
    H H6A 0.9440 0.8629 0.1107 0.036 Uiso calc R 1 . .
    C C7 0.9171(3) 0.7982(2) -0.08617(12) 0.0310(5) Uani d . 1 . .
    C C8 0.8423(3) 0.7795(2) -0.14142(14) 0.0387(6) Uani d . 1 . .
    H H8 0.7554 0.7332 -0.1291 0.046 Uiso calc R 1 . .
    C C9 0.8958(3) 0.8290(3) -0.21449(14) 0.0490(7) Uani d . 1 . .
    H H9 0.8453 0.8160 -0.2522 0.059 Uiso calc R 1 . .
    C C10 1.0219(3) 0.8972(2) -0.23305(14) 0.0472(7) Uani d . 1 . .
    H H10 1.0568 0.9314 -0.2832 0.057 Uiso calc R 1 . .
    C C11 1.0970(3) 0.9154(2) -0.17873(14) 0.0433(6) Uani d . 1 . .
    H H11 1.1840 0.9615 -0.1913 0.052 Uiso calc R 1 . .
    C C12 1.0443(3) 0.8656(2) -0.10521(13) 0.0357(5) Uani d . 1 . .
    H H12 1.0960 0.8780 -0.0678 0.043 Uiso calc R 1 . .
    C C13 0.7173(2) 0.85576(19) 0.04114(12) 0.0290(5) Uani d . 1 . .
    C C14 0.6066(2) 0.8261(2) 0.10429(13) 0.0329(5) Uani d . 1 . .
    H H14 0.5939 0.7471 0.1274 0.039 Uiso calc R 1 . .
    C C15 0.5157(3) 0.9118(2) 0.13308(14) 0.0384(6) Uani d . 1 . .
    H H15 0.4412 0.8915 0.1762 0.046 Uiso calc R 1 . .
    C C16 0.5328(3) 1.0276(2) 0.09912(14) 0.0390(6) Uani d . 1 . .
    H H16 0.4704 1.0861 0.1192 0.047 Uiso calc R 1 . .
    C C17 0.6404(3) 1.0575(2) 0.03624(14) 0.0368(5) Uani d . 1 . .
    H H17 0.6512 1.1364 0.0127 0.044 Uiso calc R 1 . .
    C C18 0.7329(3) 0.9719(2) 0.00737(13) 0.0322(5) Uani d . 1 . .
    H H18 0.8073 0.9928 -0.0357 0.039 Uiso calc R 1 . .
    N N1 1.3129(3) 0.5171(2) 0.08285(14) 0.0525(6) Uani d . 1 . .
    H H1A 1.2991 0.4680 0.0550 0.063 Uiso calc R 1 . .
    H H1B 1.3891 0.5060 0.1069 0.063 Uiso calc R 1 . .
    P P1' 0.37636(6) 0.24882(5) 0.48023(3) 0.02777(13) Uani d . 1 . .
    O O1' 0.31222(17) 0.13607(13) 0.47740(8) 0.0318(3) Uani d . 1 . .
    C C1' 0.5759(2) 0.2540(2) 0.44592(12) 0.0307(2) Uani d . 1 . .
    C C2' 0.6575(2) 0.1492(2) 0.45007(12) 0.0307(2) Uani d . 1 A .
    H H2' 0.6065 0.0786 0.4691 0.037 Uiso calc R 1 . .
    C C3' 0.8148(2) 0.1471(2) 0.42637(12) 0.0307(2) Uani d . 1 . .
    H H3' 0.9012 0.0947 0.4246 0.037 Uiso d PR 0.25 A .
    C C4' 0.8873(3) 0.2528(2) 0.39855(14) 0.0381(5) Uani d . 1 A .
    H H4' 0.9939 0.2531 0.3829 0.046 Uiso calc R 1 . .
    C C5' 0.8047(3) 0.3564(2) 0.39383(14) 0.0407(6) Uani d . 1 . .
    H H5' 0.8551 0.4272 0.3742 0.049 Uiso calc R 1 A .
    C C6' 0.6485(3) 0.3584(2) 0.41752(14) 0.0374(5) Uani d . 1 A .
    H H6' 0.5924 0.4299 0.4144 0.045 Uiso calc R 1 . .
    C C7' 0.2912(2) 0.36956(19) 0.42528(13) 0.0310(5) Uani d . 1 . .
    C C8' 0.2197(3) 0.4637(2) 0.45372(14) 0.0374(5) Uani d . 1 . .
    H H8' 0.2167 0.4674 0.5041 0.045 Uiso calc R 1 . .
    C C9' 0.1527(3) 0.5523(2) 0.40871(16) 0.0468(7) Uani d . 1 . .
    H H9' 0.1043 0.6166 0.4283 0.056 Uiso calc R 1 . .
    C C10' 0.1562(3) 0.5472(2) 0.33547(16) 0.0492(7) Uani d . 1 . .
    H H10' 0.1100 0.6079 0.3050 0.059 Uiso calc R 1 . .
    C C11' 0.2270(3) 0.4538(2) 0.30614(15) 0.0486(7) Uani d . 1 . .
    H H11' 0.2297 0.4507 0.2557 0.058 Uiso calc R 1 . .
    C C12' 0.2938(3) 0.3649(2) 0.35120(14) 0.0406(6) Uani d . 1 . .
    H H12' 0.3416 0.3006 0.3315 0.049 Uiso calc R 1 . .
    C C13' 0.3417(3) 0.27312(19) 0.57398(12) 0.0305(5) Uani d . 1 . .
    C C14' 0.2074(3) 0.2318(2) 0.61931(14) 0.0404(6) Uani d . 1 . .
    H H14' 0.1383 0.1936 0.6001 0.048 Uiso calc R 1 . .
    C C15' 0.1748(3) 0.2464(2) 0.69210(14) 0.0474(7) Uani d . 1 . .
    H H15' 0.0835 0.2178 0.7227 0.057 Uiso calc R 1 . .
    C C16' 0.2733(3) 0.3018(2) 0.72049(14) 0.0486(7) Uani d . 1 B .
    H H16' 0.2494 0.3126 0.7703 0.058 Uiso calc R 1 . .
    C C17' 0.4081(3) 0.3420(2) 0.67617(15) 0.0449(6) Uani d D 1 . .
    H H17' 0.4715 0.3904 0.6925 0.054 Uiso d PR 0.75 B .
    C C18' 0.4429(3) 0.3276(2) 0.60274(14) 0.0367(5) Uani d . 1 B .
    H H18' 0.5353 0.3548 0.5726 0.044 Uiso calc R 1 . .
    O O1S 0.2229(2) 0.05513(18) 0.36881(11) 0.0506(5) Uani d . 1 . .
    H H1S 0.2515 0.0802 0.4028 0.076 Uiso calc R 1 . .
    O O2S 0.5924(2) 0.52560(15) 0.15145(11) 0.0453(4) Uani d . 1 . .
    H H2S 0.6522 0.5489 0.1119 0.068 Uiso calc R 1 . .
    C C1S 0.2430(3) -0.1203(3) 0.3254(2) 0.0687(10) Uani d . 1 . .
    H H1SA 0.1520 -0.1437 0.3618 0.103 Uiso calc R 1 . .
    H H1SB 0.3090 -0.1886 0.3191 0.103 Uiso calc R 1 . .
    H H1SC 0.2141 -0.0846 0.2780 0.103 Uiso calc R 1 . .
    C C2S 0.3203(3) -0.0401(3) 0.3501(2) 0.0767(12) Uani d . 1 . .
    H H2SA 0.3334 -0.0835 0.4001 0.092 Uiso calc R 1 . .
    C C3S 0.4742(3) -0.0061(3) 0.31770(17) 0.0527(7) Uani d . 1 . .
    H H3SA 0.5162 0.0297 0.3522 0.079 Uiso calc R 1 . .
    H H3SB 0.4739 0.0496 0.2715 0.079 Uiso calc R 1 . .
    H H3SC 0.5361 -0.0747 0.3076 0.079 Uiso calc R 1 . .
    C C4S 0.8208(3) 0.4225(2) 0.18314(17) 0.0494(7) Uani d . 1 . .
    H H4SA 0.8470 0.4880 0.2031 0.074 Uiso calc R 1 . .
    H H4SB 0.8686 0.4307 0.1310 0.074 Uiso calc R 1 . .
    H H4SC 0.8570 0.3500 0.2110 0.074 Uiso calc R 1 . .
    C C5S 0.6520(4) 0.4207(3) 0.1897(2) 0.0605(8) Uani d . 1 . .
    H H5S 0.6096 0.4179 0.2433 0.073 Uiso calc R 1 . .
    C C6S 0.5949(4) 0.3199(3) 0.1707(3) 0.0936(15) Uani d . 1 . .
    H H6SA 0.4842 0.3255 0.1783 0.140 Uiso calc R 1 . .
    H H6SB 0.6269 0.2494 0.2022 0.140 Uiso calc R 1 . .
    H H6SC 0.6351 0.3168 0.1188 0.140 Uiso calc R 1 . .
    N N1A 0.8929(3) 0.0434(2) 0.42844(13) 0.0307(2) Uani d P 0.75 A 1
    H H1'A 0.8445 -0.0218 0.4446 0.037 Uiso calc PR 0.75 A 1
    H H1'B 0.9915 0.0418 0.4136 0.037 Uiso calc PR 0.75 A 1
    N N1B 0.4942(9) 0.3810(8) 0.7160(4) 0.044(2) Uani d PD 0.25 B 2
    H H1'C 0.4622 0.3787 0.7635 0.052 Uiso calc PR 0.25 B 2
    H H1'D 0.5832 0.4091 0.6947 0.052 Uiso calc PR 0.25 B 2
loop_
    _atom_site_aniso_label
    _atom_site_aniso_U_11
    _atom_site_aniso_U_22
    _atom_site_aniso_U_33
    _atom_site_aniso_U_12
    _atom_site_aniso_U_13
    _atom_site_aniso_U_23
    P1 0.0276(3) 0.0284(3) 0.0296(3) 0.0010(2) -0.0083(2) -0.0085(2)
    O1 0.0331(8) 0.0300(8) 0.0415(9) -0.0020(7) -0.0116(7) -0.0097(7)
    C1 0.0269(10) 0.0272(11) 0.0258(10) -0.0008(8) -0.0060(8) -0.0030(8)
    C2 0.0322(11) 0.0272(11) 0.0374(12) 0.0011(9) -0.0114(9) -0.0100(9)
    C3 0.0311(11) 0.0279(12) 0.0422(13) 0.0018(9) -0.0120(10) -0.0062(10)
    C4 0.0292(11) 0.0354(12) 0.0315(11) -0.0037(9) -0.0105(9) -0.0041(9)
    C5 0.0341(12) 0.0340(12) 0.0293(11) -0.0041(10) -0.0065(9) -0.0097(9)
    C6 0.0302(11) 0.0311(12) 0.0291(11) 0.0000(9) -0.0041(9) -0.0084(9)
    C7 0.0328(11) 0.0310(12) 0.0309(11) 0.0079(9) -0.0086(9) -0.0099(9)
    C8 0.0401(13) 0.0415(14) 0.0396(13) 0.0093(11) -0.0164(11) -0.0142(11)
    C9 0.0644(18) 0.0542(17) 0.0334(13) 0.0206(14) -0.0211(13) -0.0157(12)
    C10 0.0640(18) 0.0429(15) 0.0291(12) 0.0165(13) -0.0030(12) -0.0046(11)
    C11 0.0476(15) 0.0393(14) 0.0380(14) 0.0065(12) 0.0003(11) -0.0055(11)
    C12 0.0382(13) 0.0373(13) 0.0325(12) 0.0037(10) -0.0078(10) -0.0087(10)
    C13 0.0273(10) 0.0296(12) 0.0328(11) 0.0022(9) -0.0114(9) -0.0079(9)
    C14 0.0309(11) 0.0337(12) 0.0353(12) -0.0005(9) -0.0086(9) -0.0072(10)
    C15 0.0321(12) 0.0447(15) 0.0390(13) 0.0023(10) -0.0031(10) -0.0136(11)
    C16 0.0345(12) 0.0390(14) 0.0502(15) 0.0085(10) -0.0129(11) -0.0222(12)
    C17 0.0375(13) 0.0304(12) 0.0465(14) 0.0040(10) -0.0160(11) -0.0104(11)
    C18 0.0300(11) 0.0305(12) 0.0374(12) 0.0010(9) -0.0092(9) -0.0068(10)
    N1 0.0472(13) 0.0432(13) 0.0825(18) 0.0155(10) -0.0363(13) -0.0306(13)
    P1' 0.0287(3) 0.0265(3) 0.0286(3) 0.0001(2) -0.0047(2) -0.0071(2)
    O1' 0.0349(8) 0.0286(8) 0.0329(8) -0.0038(7) -0.0064(7) -0.0067(7)
    C1' 0.0288(6) 0.0307(6) 0.0318(6) 0.0006(5) -0.0029(5) -0.0064(5)
    C2' 0.0288(6) 0.0307(6) 0.0318(6) 0.0006(5) -0.0029(5) -0.0064(5)
    C3' 0.0288(6) 0.0307(6) 0.0318(6) 0.0006(5) -0.0029(5) -0.0064(5)
    C4' 0.0298(12) 0.0423(14) 0.0415(13) -0.0042(10) 0.0001(10) -0.0116(11)
    C5' 0.0399(13) 0.0350(13) 0.0456(14) -0.0105(11) 0.0013(11) -0.0090(11)
    C6' 0.0379(13) 0.0288(12) 0.0443(14) -0.0012(10) -0.0030(11) -0.0080(10)
    C7' 0.0291(11) 0.0274(11) 0.0350(12) -0.0026(9) -0.0048(9) -0.0029(9)
    C8' 0.0348(12) 0.0351(13) 0.0395(13) 0.0018(10) -0.0010(10) -0.0065(10)
    C9' 0.0410(14) 0.0365(14) 0.0558(17) 0.0088(11) -0.0005(12) -0.0023(12)
    C10' 0.0429(15) 0.0443(16) 0.0531(17) 0.0045(12) -0.0103(12) 0.0082(13)
    C11' 0.0579(17) 0.0479(16) 0.0384(14) -0.0005(13) -0.0147(12) 0.0015(12)
    C12' 0.0488(15) 0.0361(14) 0.0373(13) 0.0011(11) -0.0111(11) -0.0054(11)
    C13' 0.0349(12) 0.0289(12) 0.0293(11) 0.0061(9) -0.0090(9) -0.0081(9)
    C14' 0.0374(13) 0.0453(15) 0.0367(13) 0.0040(11) -0.0034(10) -0.0087(11)
    C15' 0.0502(16) 0.0523(17) 0.0340(13) 0.0109(13) 0.0009(12) -0.0068(12)
    C16' 0.0722(19) 0.0440(15) 0.0290(12) 0.0232(14) -0.0110(13) -0.0116(11)
    C17' 0.0669(18) 0.0321(13) 0.0432(14) 0.0129(12) -0.0266(13) -0.0144(11)
    C18' 0.0430(13) 0.0297(12) 0.0397(13) 0.0035(10) -0.0131(11) -0.0082(10)
    O1S 0.0404(10) 0.0664(13) 0.0573(12) 0.0169(9) -0.0174(9) -0.0394(10)
    O2S 0.0388(10) 0.0368(10) 0.0562(11) 0.0010(8) -0.0118(8) 0.0042(8)
    C1S 0.0431(16) 0.0442(17) 0.119(3) -0.0012(13) -0.0005(18) -0.0284(19)
    C2S 0.0361(15) 0.078(2) 0.133(3) 0.0082(15) -0.0062(18) -0.074(2)
    C3S 0.0418(15) 0.0530(17) 0.0663(19) -0.0015(13) -0.0002(13) -0.0269(15)
    C4S 0.0445(15) 0.0444(16) 0.0588(18) 0.0089(12) -0.0130(13) -0.0085(13)
    C5S 0.0520(17) 0.0431(17) 0.084(2) -0.0022(14) -0.0248(16) 0.0059(16)
    C6S 0.059(2) 0.0368(18) 0.188(5) 0.0037(16) -0.039(3) -0.014(2)
    N1A 0.0288(6) 0.0307(6) 0.0318(6) 0.0006(5) -0.0029(5) -0.0064(5)
    N1B 0.039(5) 0.056(6) 0.037(5) -0.011(4) -0.008(4) -0.006(4)
_geom_special_details
;
 All esds (except the esd in the dihedral angle between two l.s. planes)
 are estimated using the full covariance matrix.  The cell esds are taken
 into account individually in the estimation of esds in distances, angles
 and torsion angles; correlations between esds in cell parameters are only
 used when they are defined by crystal symmetry.  An approximate (isotropic)
 treatment of cell esds is used for estimating esds involving l.s. planes.
;
loop_
    _geom_bond_atom_site_label_1
    _geom_bond_atom_site_label_2
    _geom_bond_site_symmetry_2
    _geom_bond_distance
    _geom_bond_publ_flag
    P1 O1 . 1.4974(16) y
    P1 C7 . 1.799(2) y
    P1 C13 . 1.802(2) y
    P1 C1 . 1.803(2) y
    C1 C6 . 1.391(3) ?
    C1 C2 . 1.393(3) ?
    C2 C3 . 1.400(3) ?
    C2 H2 . 0.9500 ?
    C3 N1 . 1.364(3) ?
    C3 C4 . 1.401(3) ?
    C4 C5 . 1.379(3) ?
    C4 H4 . 0.9500 ?
    C5 C6 . 1.390(3) ?
    C5 H5 . 0.9500 ?
    C6 H6A . 0.9500 ?
    C7 C12 . 1.387(3) ?
    C7 C8 . 1.395(3) ?
    C8 C9 . 1.388(4) ?
    C8 H8 . 0.9500 ?
    C9 C10 . 1.385(4) ?
    C9 H9 . 0.9500 ?
    C10 C11 . 1.380(4) ?
    C10 H10 . 0.9500 ?
    C11 C12 . 1.394(3) ?
    C11 H11 . 0.9500 ?
    C12 H12 . 0.9500 ?
    C13 C18 . 1.393(3) ?
    C13 C14 . 1.400(3) ?
    C14 C15 . 1.385(3) ?
    C14 H14 . 0.9500 ?
    C15 C16 . 1.392(4) ?
    C15 H15 . 0.9500 ?
    C16 C17 . 1.381(4) ?
    C16 H16 . 0.9500 ?
    C17 C18 . 1.391(3) ?
    C17 H17 . 0.9500 ?
    C18 H18 . 0.9500 ?
    N1 H1A . 0.8800 ?
    N1 H1B . 0.8800 ?
    P1' O1' . 1.4959(16) y
    P1' C1' . 1.792(2) y
    P1' C7' . 1.803(2) y
    P1' C13' . 1.803(2) y
    C1' C2' . 1.389(3) ?
    C1' C6' . 1.394(3) ?
    C2' C3' . 1.403(3) ?
    C2' H2' . 0.9500 ?
    C3' N1A . 1.364(3) ?
    C3' C4' . 1.404(3) ?
    C3' H3' . 0.9600 ?
    C4' C5' . 1.383(4) ?
    C4' H4' . 0.9500 ?
    C5' C6' . 1.393(3) ?
    C5' H5' . 0.9500 ?
    C6' H6' . 0.9500 ?
    C7' C8' . 1.391(3) ?
    C7' C12' . 1.397(3) ?
    C8' C9' . 1.389(4) ?
    C8' H8' . 0.9500 ?
    C9' C10' . 1.381(4) ?
    C9' H9' . 0.9500 ?
    C10' C11' . 1.389(4) ?
    C10' H10' . 0.9500 ?
    C11' C12' . 1.390(4) ?
    C11' H11' . 0.9500 ?
    C12' H12' . 0.9500 ?
    C13' C18' . 1.389(3) ?
    C13' C14' . 1.397(3) ?
    C14' C15' . 1.384(3) ?
    C14' H14' . 0.9500 ?
    C15' C16' . 1.373(4) ?
    C15' H15' . 0.9500 ?
    C16' C17' . 1.390(4) ?
    C16' H16' . 0.9500 ?
    C17' N1B . 1.329(4) ?
    C17' C18' . 1.395(3) ?
    C17' H17' . 0.9601 ?
    C18' H18' . 0.9500 ?
    O1S C2S . 1.434(3) ?
    O1S H1S . 0.8400 ?
    O2S C5S . 1.428(3) ?
    O2S H2S . 0.8400 ?
    C1S C2S . 1.403(4) ?
    C1S H1SA . 0.9800 ?
    C1S H1SB . 0.9800 ?
    C1S H1SC . 0.9800 ?
    C2S C3S . 1.454(4) ?
    C2S H2SA . 1.0000 ?
    C3S H3SA . 0.9800 ?
    C3S H3SB . 0.9800 ?
    C3S H3SC . 0.9800 ?
    C4S C5S . 1.504(4) ?
    C4S H4SA . 0.9800 ?
    C4S H4SB . 0.9800 ?
    C4S H4SC . 0.9800 ?
    C5S C6S . 1.453(5) ?
    C5S H5S . 1.0000 ?
    C6S H6SA . 0.9800 ?
    C6S H6SB . 0.9800 ?
    C6S H6SC . 0.9800 ?
    N1A H1'A . 0.8800 ?
    N1A H1'B . 0.8800 ?
    N1B H1'C . 0.8800 ?
    N1B H1'D . 0.8800 ?
loop_
    _geom_angle_atom_site_label_1
    _geom_angle_atom_site_label_2
    _geom_angle_atom_site_label_3
    _geom_angle_site_symmetry_1
    _geom_angle_site_symmetry_3
    _geom_angle
    _geom_angle_publ_flag
    O1 P1 C7 . . 112.51(10) y
    O1 P1 C13 . . 112.56(10) y
    C7 P1 C13 . . 105.87(10) y
    O1 P1 C1 . . 112.47(10) y
    C7 P1 C1 . . 106.71(10) y
    C13 P1 C1 . . 106.21(10) y
    C6 C1 C2 . . 120.4(2) ?
    C6 C1 P1 . . 122.05(17) ?
    C2 C1 P1 . . 117.58(16) ?
    C1 C2 C3 . . 120.8(2) ?
    C1 C2 H2 . . 119.6 ?
    C3 C2 H2 . . 119.6 ?
    N1 C3 C2 . . 121.2(2) ?
    N1 C3 C4 . . 120.6(2) ?
    C2 C3 C4 . . 118.1(2) ?
    C5 C4 C3 . . 120.8(2) ?
    C5 C4 H4 . . 119.6 ?
    C3 C4 H4 . . 119.6 ?
    C4 C5 C6 . . 120.9(2) ?
    C4 C5 H5 . . 119.5 ?
    C6 C5 H5 . . 119.5 ?
    C5 C6 C1 . . 119.0(2) ?
    C5 C6 H6A . . 120.5 ?
    C1 C6 H6A . . 120.5 ?
    C12 C7 C8 . . 119.4(2) ?
    C12 C7 P1 . . 121.55(17) ?
    C8 C7 P1 . . 118.90(19) ?
    C9 C8 C7 . . 119.6(3) ?
    C9 C8 H8 . . 120.2 ?
    C7 C8 H8 . . 120.2 ?
    C10 C9 C8 . . 120.7(2) ?
    C10 C9 H9 . . 119.6 ?
    C8 C9 H9 . . 119.6 ?
    C11 C10 C9 . . 120.0(2) ?
    C11 C10 H10 . . 120.0 ?
    C9 C10 H10 . . 120.0 ?
    C10 C11 C12 . . 119.6(3) ?
    C10 C11 H11 . . 120.2 ?
    C12 C11 H11 . . 120.2 ?
    C7 C12 C11 . . 120.6(2) ?
    C7 C12 H12 . . 119.7 ?
    C11 C12 H12 . . 119.7 ?
    C18 C13 C14 . . 119.2(2) ?
    C18 C13 P1 . . 122.61(17) ?
    C14 C13 P1 . . 118.16(17) ?
    C15 C14 C13 . . 120.0(2) ?
    C15 C14 H14 . . 120.0 ?
    C13 C14 H14 . . 120.0 ?
    C14 C15 C16 . . 120.3(2) ?
    C14 C15 H15 . . 119.9 ?
    C16 C15 H15 . . 119.9 ?
    C17 C16 C15 . . 120.0(2) ?
    C17 C16 H16 . . 120.0 ?
    C15 C16 H16 . . 120.0 ?
    C16 C17 C18 . . 119.9(2) ?
    C16 C17 H17 . . 120.0 ?
    C18 C17 H17 . . 120.0 ?
    C17 C18 C13 . . 120.5(2) ?
    C17 C18 H18 . . 119.8 ?
    C13 C18 H18 . . 119.8 ?
    C3 N1 H1A . . 120.0 ?
    C3 N1 H1B . . 120.0 ?
    H1A N1 H1B . . 120.0 ?
    O1' P1' C1' . . 112.49(10) y
    O1' P1' C7' . . 111.81(10) y
    C1' P1' C7' . . 106.37(11) y
    O1' P1' C13' . . 110.02(10) y
    C1' P1' C13' . . 108.52(11) y
    C7' P1' C13' . . 107.41(10) y
    C2' C1' C6' . . 120.6(2) ?
    C2' C1' P1' . . 117.44(17) ?
    C6' C1' P1' . . 121.93(18) ?
    C1' C2' C3' . . 120.5(2) ?
    C1' C2' H2' . . 119.8 ?
    C3' C2' H2' . . 119.8 ?
    N1A C3' C2' . . 119.8(2) ?
    N1A C3' C4' . . 121.6(2) ?
    C2' C3' C4' . . 118.6(2) ?
    C2' C3' H3' . . 141.5 ?
    C4' C3' H3' . . 99.8 ?
    C5' C4' C3' . . 120.5(2) ?
    C5' C4' H4' . . 119.8 ?
    C3' C4' H4' . . 119.8 ?
    C4' C5' C6' . . 120.9(2) ?
    C4' C5' H5' . . 119.6 ?
    C6' C5' H5' . . 119.6 ?
    C5' C6' C1' . . 119.0(2) ?
    C5' C6' H6' . . 120.5 ?
    C1' C6' H6' . . 120.5 ?
    C8' C7' C12' . . 119.2(2) ?
    C8' C7' P1' . . 123.25(18) ?
    C12' C7' P1' . . 117.48(18) ?
    C9' C8' C7' . . 120.2(2) ?
    C9' C8' H8' . . 119.9 ?
    C7' C8' H8' . . 119.9 ?
    C10' C9' C8' . . 120.1(3) ?
    C10' C9' H9' . . 119.9 ?
    C8' C9' H9' . . 119.9 ?
    C9' C10' C11' . . 120.5(3) ?
    C9' C10' H10' . . 119.8 ?
    C11' C10' H10' . . 119.8 ?
    C10' C11' C12' . . 119.5(3) ?
    C10' C11' H11' . . 120.3 ?
    C12' C11' H11' . . 120.3 ?
    C11' C12' C7' . . 120.5(2) ?
    C11' C12' H12' . . 119.8 ?
    C7' C12' H12' . . 119.8 ?
    C18' C13' C14' . . 119.6(2) ?
    C18' C13' P1' . . 123.20(18) ?
    C14' C13' P1' . . 117.21(18) ?
    C15' C14' C13' . . 120.1(3) ?
    C15' C14' H14' . . 119.9 ?
    C13' C14' H14' . . 119.9 ?
    C16' C15' C14' . . 120.6(3) ?
    C16' C15' H15' . . 119.7 ?
    C14' C15' H15' . . 119.7 ?
    C15' C16' C17' . . 119.8(2) ?
    C15' C16' H16' . . 120.1 ?
    C17' C16' H16' . . 120.1 ?
    N1B C17' C16' . . 110.4(4) ?
    N1B C17' C18' . . 129.0(5) ?
    C16' C17' C18' . . 120.3(2) ?
    C16' C17' H17' . . 121.0 ?
    C18' C17' H17' . . 117.9 ?
    C13' C18' C17' . . 119.6(2) ?
    C13' C18' H18' . . 120.2 ?
    C17' C18' H18' . . 120.2 ?
    C2S O1S H1S . . 109.5 ?
    C5S O2S H2S . . 109.5 ?
    C2S C1S H1SA . . 109.5 ?
    C2S C1S H1SB . . 109.5 ?
    H1SA C1S H1SB . . 109.5 ?
    C2S C1S H1SC . . 109.5 ?
    H1SA C1S H1SC . . 109.5 ?
    H1SB C1S H1SC . . 109.5 ?
    C1S C2S O1S . . 111.7(3) ?
    C1S C2S C3S . . 123.7(3) ?
    O1S C2S C3S . . 113.0(3) ?
    C1S C2S H2SA . . 101.5 ?
    O1S C2S H2SA . . 101.5 ?
    C3S C2S H2SA . . 101.5 ?
    C2S C3S H3SA . . 109.5 ?
    C2S C3S H3SB . . 109.5 ?
    H3SA C3S H3SB . . 109.5 ?
    C2S C3S H3SC . . 109.5 ?
    H3SA C3S H3SC . . 109.5 ?
    H3SB C3S H3SC . . 109.5 ?
    C5S C4S H4SA . . 109.5 ?
    C5S C4S H4SB . . 109.5 ?
    H4SA C4S H4SB . . 109.5 ?
    C5S C4S H4SC . . 109.5 ?
    H4SA C4S H4SC . . 109.5 ?
    H4SB C4S H4SC . . 109.5 ?
    O2S C5S C6S . . 111.1(3) ?
    O2S C5S C4S . . 112.0(2) ?
    C6S C5S C4S . . 115.7(3) ?
    O2S C5S H5S . . 105.8 ?
    C6S C5S H5S . . 105.8 ?
    C4S C5S H5S . . 105.8 ?
    C5S C6S H6SA . . 109.5 ?
    C5S C6S H6SB . . 109.5 ?
    H6SA C6S H6SB . . 109.5 ?
    C5S C6S H6SC . . 109.5 ?
    H6SA C6S H6SC . . 109.5 ?
    H6SB C6S H6SC . . 109.5 ?
    C3' N1A H1'A . . 120.0 ?
    C3' N1A H1'B . . 120.0 ?
    H1'A N1A H1'B . . 120.0 ?
    C17' N1B H1'C . . 120.0 ?
    C17' N1B H1'D . . 120.0 ?
    H1'C N1B H1'D . . 120.0 ?
loop_
    _geom_torsion_atom_site_label_1
    _geom_torsion_atom_site_label_2
    _geom_torsion_atom_site_label_3
    _geom_torsion_atom_site_label_4
    _geom_torsion_site_symmetry_1
    _geom_torsion_site_symmetry_2
    _geom_torsion_site_symmetry_3
    _geom_torsion_site_symmetry_4
    _geom_torsion
    _geom_torsion_publ_flag
    O1 P1 C1 C6 . . . . -131.38(18) ?
    C7 P1 C1 C6 . . . . 104.79(19) ?
    C13 P1 C1 C6 . . . . -7.8(2) ?
    O1 P1 C1 C2 . . . . 48.4(2) ?
    C7 P1 C1 C2 . . . . -75.40(19) ?
    C13 P1 C1 C2 . . . . 171.98(17) ?
    C6 C1 C2 C3 . . . . 0.1(3) ?
    P1 C1 C2 C3 . . . . -179.68(18) ?
    C1 C2 C3 N1 . . . . 178.2(2) ?
    C1 C2 C3 C4 . . . . -0.7(3) ?
    N1 C3 C4 C5 . . . . -178.5(2) ?
    C2 C3 C4 C5 . . . . 0.4(3) ?
    C3 C4 C5 C6 . . . . 0.3(3) ?
    C4 C5 C6 C1 . . . . -0.9(3) ?
    C2 C1 C6 C5 . . . . 0.6(3) ?
    P1 C1 C6 C5 . . . . -179.56(17) ?
    O1 P1 C7 C12 . . . . -152.32(18) ?
    C13 P1 C7 C12 . . . . 84.3(2) ?
    C1 P1 C7 C12 . . . . -28.5(2) ?
    O1 P1 C7 C8 . . . . 31.6(2) ?
    C13 P1 C7 C8 . . . . -91.7(2) ?
    C1 P1 C7 C8 . . . . 155.44(18) ?
    C12 C7 C8 C9 . . . . -0.3(3) ?
    P1 C7 C8 C9 . . . . 175.80(19) ?
    C7 C8 C9 C10 . . . . -0.3(4) ?
    C8 C9 C10 C11 . . . . 0.8(4) ?
    C9 C10 C11 C12 . . . . -0.5(4) ?
    C8 C7 C12 C11 . . . . 0.6(3) ?
    P1 C7 C12 C11 . . . . -175.48(18) ?
    C10 C11 C12 C7 . . . . -0.1(4) ?
    O1 P1 C13 C18 . . . . -145.04(18) ?
    C7 P1 C13 C18 . . . . -21.7(2) ?
    C1 P1 C13 C18 . . . . 91.5(2) ?
    O1 P1 C13 C14 . . . . 37.2(2) ?
    C7 P1 C13 C14 . . . . 160.52(17) ?
    C1 P1 C13 C14 . . . . -86.28(19) ?
    C18 C13 C14 C15 . . . . -0.9(3) ?
    P1 C13 C14 C15 . . . . 176.95(18) ?
    C13 C14 C15 C16 . . . . 0.6(4) ?
    C14 C15 C16 C17 . . . . 0.3(4) ?
    C15 C16 C17 C18 . . . . -0.8(4) ?
    C16 C17 C18 C13 . . . . 0.4(3) ?
    C14 C13 C18 C17 . . . . 0.4(3) ?
    P1 C13 C18 C17 . . . . -177.34(17) ?
    O1' P1' C1' C2' . . . . -26.0(2) ?
    C7' P1' C1' C2' . . . . -148.70(18) ?
    C13' P1' C1' C2' . . . . 96.01(19) ?
    O1' P1' C1' C6' . . . . 155.42(19) ?
    C7' P1' C1' C6' . . . . 32.7(2) ?
    C13' P1' C1' C6' . . . . -82.6(2) ?
    C6' C1' C2' C3' . . . . 0.6(3) ?
    P1' C1' C2' C3' . . . . -177.99(17) ?
    C1' C2' C3' N1A . . . . -177.8(2) ?
    C1' C2' C3' C4' . . . . 0.0(3) ?
    N1A C3' C4' C5' . . . . 176.9(2) ?
    C2' C3' C4' C5' . . . . -0.8(4) ?
    C3' C4' C5' C6' . . . . 1.0(4) ?
    C4' C5' C6' C1' . . . . -0.3(4) ?
    C2' C1' C6' C5' . . . . -0.5(4) ?
    P1' C1' C6' C5' . . . . 178.07(19) ?
    O1' P1' C7' C8' . . . . 123.4(2) ?
    C1' P1' C7' C8' . . . . -113.4(2) ?
    C13' P1' C7' C8' . . . . 2.6(2) ?
    O1' P1' C7' C12' . . . . -54.4(2) ?
    C1' P1' C7' C12' . . . . 68.8(2) ?
    C13' P1' C7' C12' . . . . -175.16(19) ?
    C12' C7' C8' C9' . . . . -0.4(4) ?
    P1' C7' C8' C9' . . . . -178.18(19) ?
    C7' C8' C9' C10' . . . . 0.2(4) ?
    C8' C9' C10' C11' . . . . -0.2(4) ?
    C9' C10' C11' C12' . . . . 0.3(4) ?
    C10' C11' C12' C7' . . . . -0.5(4) ?
    C8' C7' C12' C11' . . . . 0.6(4) ?
    P1' C7' C12' C11' . . . . 178.5(2) ?
    O1' P1' C13' C18' . . . . 144.78(19) ?
    C1' P1' C13' C18' . . . . 21.3(2) ?
    C7' P1' C13' C18' . . . . -93.3(2) ?
    O1' P1' C13' C14' . . . . -33.6(2) ?
    C1' P1' C13' C14' . . . . -157.07(18) ?
    C7' P1' C13' C14' . . . . 88.3(2) ?
    C18' C13' C14' C15' . . . . 0.8(4) ?
    P1' C13' C14' C15' . . . . 179.2(2) ?
    C13' C14' C15' C16' . . . . 0.3(4) ?
    C14' C15' C16' C17' . . . . -1.1(4) ?
    C15' C16' C17' N1B . . . . -173.1(5) ?
    C15' C16' C17' C18' . . . . 0.8(4) ?
    C14' C13' C18' C17' . . . . -1.0(3) ?
    P1' C13' C18' C17' . . . . -179.36(18) ?
    N1B C17' C18' C13' . . . . 172.9(6) ?
    C16' C17' C18' C13' . . . . 0.2(4) ?
loop_
    _geom_hbond_atom_site_label_D
    _geom_hbond_atom_site_label_H
    _geom_hbond_atom_site_label_A
    _geom_hbond_site_symmetry_A
    _geom_hbond_distance_DH
    _geom_hbond_distance_HA
    _geom_hbond_distance_DA
    _geom_hbond_angle_DHA
    _geom_hbond_publ_flag
    N1 H1A O1 2_765 0.880 2.109 2.982(3) 171.6 y
    N1 H1B O2S 1_655 0.880 2.193 3.051(3) 164.7 y
    O1S H1S O1' 1_555 0.840 1.840 2.680(3) 179.3 y
    O2S H2S O1 1_555 0.840 1.945 2.770(3) 167.0 y
    N1A H1'A O1' 2_656 0.880 2.156 2.970(3) 153.7 y
    N1A H1'B O1S 1_655 0.880 2.100 2.975(3) 173.3 y
    N1B H1'C O2S 2_666 0.880 2.095 2.869(3) 146.2 y
    C9 H9 O1S 2_665 0.95 2.56 3.288(3) 134 y
    C14 H14 O2S 1_555 0.95 2.56 3.478(3) 163 y
    C3S H3SC Cg1 2_656 0.98 2.84 3.741(4) 153 y
    C4S H4SC Cg2 2_765 0.98 2.93 3.645(3) 131 y
    N1B H1'D Cg3 2_666 0.88 2.45 3.296(8) 161 y
data_global
_journal_date_recd_electronic     2008-02-10
_journal_date_accepted     2008-02-17
_journal_name_full     'Acta Crystallographica, Section E'
_journal_year     2008
_journal_volume     64
_journal_issue      3
_journal_page_first     o614
_journal_page_last     o615
_journal_paper_category     QO
_journal_coeditor_code     OM2214
_publ_contact_author_name     'Hossein Mahdavi'
_publ_contact_author_address
;
Department of Chemistry, Tarbiat Moallem University, 49 Mofateh Avenue 15614,
Tehran, Iran
;
_publ_contact_author_email     hmahdavi@khayam.ut.ac.ir
_publ_contact_author_fax     ?
_publ_contact_author_phone     ?
_publ_section_title
;
(3-Aminophenyl)diphenylphosphine oxide--2-propanol (1/1)
;
loop_
    _publ_author_name
    _publ_author_footnote
    _publ_author_address
    'Mahdavi, Hossein' .
;
School of Chemistry, University College of Science, University of Tehran
PO Box 14155-645, Tehran, Iran
;
    'Amani, Javad' .
;
School of Chemistry, University College of Science, University of Tehran
PO Box 14155-645, Tehran, Iran
;
    'Attar Gharamaleki, Jafar' .
;
Faculty of Chemistry, Tarbiat Moallem University, Tehran, Iran
;
