# Supplementary material for: (3-Amino­phen­yl)diphenyl­phosphine oxide–2-propanol (1/1)
Source: Acta Crystallogr Sect E Struct Rep Online. 2008 Feb 22;64(Pt 3):o614–5. doi: 10.1107/S1600536808004674 (PMC2960822; doi:10.1107/S1600536808004674)
Supplement: Supplementary file 2 [file e-64-0o614-Isup2.hkl]

# 
# h,k,l, Fc-squared, Fo-squared, sigma(Fo-squared) and status flag 
# 
data_I
_shelx_title ' a in P-1' 
_shelx_refln_list_code          4 
_shelx_F_calc_maximum      203.10 
_exptl_crystal_F_000       752.00 
_reflns_d_resolution_high  0.7570 
 
loop_ 
 _symmetry_equiv_pos_as_xyz 
 'x, y, z' 
 '-x, -y, -z' 
 
_cell_length_a     9.0077 
_cell_length_b    11.7682 
_cell_length_c    18.7580 
_cell_angle_alpha  78.717 
_cell_angle_beta   79.169 
_cell_angle_gamma  86.216 
 
_shelx_F_squared_multiplier     1.000 
 
loop_ 
 _refln_index_h 
 _refln_index_k 
 _refln_index_l 
 _refln_F_squared_calc 
 _refln_F_squared_meas 
 _refln_F_squared_sigma 
 _refln_observed_status 
   1   0   0       92.02       53.47      1.25 o 
   2   0   0     9614.07     9634.39     46.85 o 
   3   0   0      407.56      355.01      5.42 o 
   4   0   0      780.88      823.03      9.47 o 
   5   0   0      449.61      349.36      6.89 o 
   6   0   0      217.15      183.71      5.50 o 
   7   0   0        2.05        0.16      1.65 o 
   8   0   0       89.12      103.30      6.80 o 
   9   0   0        4.49        8.70      3.82 o 
  10   0   0        6.19        2.22      3.77 o 
  11   0   0       12.57        4.26      6.47 o 
 -11   1   0       19.67       12.80      6.83 o 
 -10   1   0      295.61      276.68     16.53 o 
  -9   1   0        5.85        3.11      3.18 o 
  -8   1   0      426.09      412.21      9.95 o 
  -7   1   0       48.22       28.10      3.22 o 
  -6   1   0       16.22        4.12      1.75 o 
  -5   1   0     1255.36     1286.06     13.83 o 
  -4   1   0       91.93       65.98      3.06 o 
  -3   1   0      164.76      160.82      6.29 o 
  -2   1   0      578.21      566.73     26.85 o 
  -1   1   0     4520.02     4386.79     88.88 o 
   0   1   0        1.82        3.06      0.61 o 
   1   1   0     2128.55     2033.67     32.84 o 
   2   1   0     8539.55     8663.56     30.44 o 
   3   1   0     1022.94     1066.25      8.52 o 
   4   1   0      743.62      633.02     13.10 o 
   5   1   0      423.33      479.49      7.32 o 
   6   1   0       71.28       51.08      2.94 o 
   7   1   0       39.71       35.26      2.96 o 
   8   1   0      124.01       77.79      6.00 o 
   9   1   0        1.26       -0.35      3.00 o 
  10   1   0      295.67      317.94     13.54 o 
  11   1   0       11.52        9.58      4.96 o 
 -11   2   0       23.85       19.56      7.73 o 
 -10   2   0        4.69        5.87      5.12 o 
  -9   2   0       11.50       11.01      4.07 o 
  -8   2   0      156.37      141.87      6.48 o 
  -7   2   0      179.09      138.39      5.87 o 
  -6   2   0       83.49       75.30      4.10 o 
  -5   2   0     2134.18     2310.90     26.51 o 
  -4   2   0      993.82      921.88     10.98 o 
  -3   2   0       20.84       35.60      2.34 o 
  -2   2   0      200.50      160.47      3.82 o 
  -1   2   0     1061.69      905.83     11.70 o 
   0   2   0     2645.84     2555.34     54.23 o 
   1   2   0     2124.08     2000.23     14.64 o 
   2   2   0      964.44      885.63     13.89 o 
   3   2   0      309.37      303.72      4.18 o 
   4   2   0     2770.92     2769.34     25.96 o 
   5   2   0       50.93       54.06      3.07 o 
   6   2   0      101.56       86.17      3.26 o 
   7   2   0      105.43       79.98      5.72 o 
   8   2   0        3.50        4.36      2.78 o 
   9   2   0      267.53      313.90     12.46 o 
  10   2   0       37.38       31.25      5.71 o 
  11   2   0       67.31       76.74      8.83 o 
 -11   3   0       89.35       90.43     13.22 o 
 -10   3   0      151.67      188.12     15.00 o 
  -9   3   0        3.46       -0.43      3.35 o 
  -8   3   0        7.95        4.75      2.72 o 
  -7   3   0      386.02      354.21      9.33 o 
  -6   3   0     1097.41     1107.83     15.20 o 
  -5   3   0     2336.99     2250.14     25.48 o 
  -4   3   0     1094.18     1052.96     12.29 o 
  -3   3   0     3554.32     3896.37     24.43 o 
  -2   3   0     1306.99     1510.45     13.29 o 
  -1   3   0    19124.39    19568.71    271.48 o 
   1   3   0      744.32      647.89      9.28 o 
   2   3   0     1363.75     1394.45     24.30 o 
   3   3   0     1255.54     1279.15     13.13 o 
   4   3   0      409.74      438.02      6.16 o 
   5   3   0     3559.96     3587.07     40.65 o 
   6   3   0      205.81      172.21      4.30 o 
   7   3   0       97.94       66.75      5.34 o 
   8   3   0       38.19       20.32      4.12 o 
   9   3   0      150.63      156.38      9.30 o 
  10   3   0      308.07      350.31     21.11 o 
  11   3   0        0.22       -3.30      4.29 o 
 -11   4   0        7.00        8.88      7.78 o 
 -10   4   0       29.19       31.35      8.97 o 
  -9   4   0        0.15        0.07      3.57 o 
  -8   4   0      382.57      427.68     25.26 o 
  -7   4   0      728.33      737.51     21.33 o 
  -6   4   0      113.31       95.84      5.27 o 
  -5   4   0      304.78      327.87      8.06 o 
  -4   4   0     2342.74     2447.63     44.27 o 
  -3   4   0     2712.48     2968.09     33.97 o 
  -2   4   0      284.53      270.75      6.33 o 
  -1   4   0       15.78        5.06      1.41 o 
   0   4   0      359.20      315.59     20.97 o 
   1   4   0        3.99        1.37      1.13 o 
   2   4   0       80.75      176.43      5.98 o 
   3   4   0       61.07       41.46      3.44 o 
   4   4   0      782.49      820.93      9.50 o 
   5   4   0     1160.82     1158.79     11.43 o 
   6   4   0      472.01      534.11     14.18 o 
   7   4   0       33.43       31.13      4.54 o 
   8   4   0        1.19        1.55      3.18 o 
   9   4   0      214.17      221.11     10.91 o 
  10   4   0       15.41       15.96      5.31 o 
  11   4   0       41.63       44.41      7.35 o 
 -10   5   0       29.10       24.03      8.69 o 
  -9   5   0       47.13       44.11      7.61 o 
  -8   5   0        3.09        1.30      3.61 o 
  -7   5   0        8.82        3.77      3.42 o 
  -6   5   0     2180.67     2277.32     43.72 o 
  -5   5   0      310.79      285.02      7.76 o 
  -4   5   0     1620.59     1630.17     18.52 o 
  -3   5   0     1344.31     1416.26     47.33 o 
  -2   5   0      163.55       90.80      4.30 o 
  -1   5   0     1894.71     2050.92     53.36 o 
   0   5   0       10.07        1.27      1.26 o 
   1   5   0       23.13        6.68      1.78 o 
   2   5   0      287.15      349.19      8.97 o 
   3   5   0       66.84       38.19      3.53 o 
   4   5   0      630.18      569.90     12.99 o 
   5   5   0       19.68        9.58      2.71 o 
   6   5   0     1706.91     1778.51     49.23 o 
   7   5   0       42.87       32.22      4.91 o 
   8   5   0       18.25       12.63      4.15 o 
   9   5   0       68.26       71.75      7.80 o 
  10   5   0      100.35      121.18      9.23 o 
  11   5   0       49.06       73.54     15.16 o 
 -10   6   0        3.73        6.80      5.60 o 
  -9   6   0       38.74       38.56      7.95 o 
  -8   6   0        0.68        2.00      3.73 o 
  -7   6   0        2.19        2.12      3.49 o 
  -6   6   0      241.72      188.47      9.79 o 
  -5   6   0       90.86       66.11      4.36 o 
  -4   6   0      361.51      295.44      8.29 o 
  -3   6   0       64.28       48.42      3.58 o 
  -2   6   0      256.31      184.05      6.68 o 
  -1   6   0      511.56      654.58     14.22 o 
   0   6   0      389.82      285.96     11.37 o 
   1   6   0      806.67      812.91     14.09 o 
   2   6   0      207.15      242.96      8.03 o 
   3   6   0     1113.45     1162.60     18.20 o 
   4   6   0      778.12      771.11     15.95 o 
   5   6   0      630.00      648.33     15.30 o 
   6   6   0      369.66      375.21     12.57 o 
   7   6   0       82.01       78.89      6.79 o 
   8   6   0      322.17      325.32     13.05 o 
   9   6   0       17.68       14.09      4.55 o 
  10   6   0       58.86       55.51      7.56 o 
 -10   7   0       21.67       17.14      6.65 o 
  -9   7   0      222.74      234.21     13.32 o 
  -8   7   0      110.77       99.32      9.16 o 
  -7   7   0      143.73      108.89      9.00 o 
  -6   7   0      200.96      186.98     10.28 o 
  -5   7   0     1353.99     1416.64     18.56 o 
  -4   7   0       44.27       41.39      4.06 o 
  -3   7   0       13.82       13.55      4.68 o 
  -2   7   0        1.47        0.03      1.90 o 
  -1   7   0      207.60      239.36      8.83 o 
   0   7   0       39.65       22.85      3.20 o 
   1   7   0      172.39      145.29      8.55 o 
   2   7   0      134.76      120.97      6.21 o 
   3   7   0       14.92       16.08      3.16 o 
   4   7   0        0.60       -0.39      1.98 o 
   5   7   0      848.09      883.45     18.67 o 
   6   7   0      211.43      192.34      9.48 o 
   7   7   0      375.59      403.54     19.90 o 
   8   7   0        5.60        2.14      3.72 o 
   9   7   0       44.21       37.88      6.44 o 
  10   7   0      241.19      315.60     24.05 o 
  -9   8   0       16.57        4.72      5.52 o 
  -8   8   0       68.63       53.73      7.86 o 
  -7   8   0        0.24       -1.16      4.21 o 
  -6   8   0        8.94        9.58      4.40 o 
  -5   8   0       53.63       49.34      6.94 o 
  -4   8   0      133.10       93.89      5.82 o 
  -3   8   0        0.31        2.06      2.41 o 
  -2   8   0       23.47       17.74      5.36 o 
  -1   8   0       59.10       59.98      4.95 o 
   0   8   0     1392.60     1438.31     20.64 o 
   1   8   0       17.85        9.31      2.69 o 
   2   8   0      477.09      458.03     12.45 o 
   3   8   0       67.80       57.26      5.50 o 
   4   8   0      368.94      356.90     15.48 o 
   5   8   0       93.30       66.37      6.52 o 
   6   8   0      202.33      182.20      9.45 o 
   7   8   0        3.16        4.15      3.67 o 
   8   8   0      121.85      110.56      8.70 o 
   9   8   0      123.20      135.73      9.78 o 
  10   8   0        2.58       -0.44      4.56 o 
  -9   9   0        0.21       -0.82      5.86 o 
  -8   9   0      168.98      192.00     12.79 o 
  -7   9   0        1.73       -3.24      4.62 o 
  -6   9   0       81.02       71.27      8.62 o 
  -5   9   0        5.54        2.18      4.07 o 
  -4   9   0       18.73        4.97      4.89 o 
  -3   9   0      544.04      504.32     13.15 o 
  -2   9   0        4.33        2.27      2.72 o 
  -1   9   0      760.46      743.78     16.21 o 
   0   9   0        6.93        1.62      2.75 o 
   1   9   0      819.64      809.20     26.00 o 
   2   9   0      340.75      310.29     10.95 o 
   3   9   0        0.13        0.67      2.51 o 
   4   9   0       60.03       55.55      5.98 o 
   5   9   0      100.67      103.92      7.47 o 
   6   9   0      106.18       91.62      7.36 o 
   7   9   0       55.11       46.73      6.58 o 
   8   9   0      190.26      230.44     20.94 o 
   9   9   0       22.60       38.29      7.04 o 
  -8  10   0        4.09        4.28      6.32 o 
  -7  10   0        0.38       -3.08      5.50 o 
  -6  10   0      101.61       79.27      9.55 o 
  -5  10   0      143.06      133.61     10.13 o 
  -4  10   0      923.24     1066.29     32.66 o 
  -3  10   0        7.81        4.15      4.98 o 
  -2  10   0      395.81      351.90     11.76 o 
  -1  10   0       28.99       21.16      4.20 o 
   0  10   0     1674.35     1841.03     27.50 o 
   1  10   0      364.97      382.40     12.79 o 
   2  10   0      399.59      360.70     12.30 o 
   3  10   0        6.77        3.97      3.24 o 
   4  10   0      250.64      278.90     11.61 o 
   5  10   0       68.32       62.43      6.90 o 
   6  10   0       21.27       13.31      4.53 o 
   7  10   0        0.06       -1.82      3.42 o 
   8  10   0       26.63       21.83      5.63 o 
   9  10   0      127.07      159.12     11.17 o 
  -7  11   0        0.42       -0.61      6.28 o 
  -6  11   0        2.14       -0.19      5.54 o 
  -5  11   0       10.61       17.34      6.55 o 
  -4  11   0       47.30       45.08      7.44 o 
  -3  11   0       96.06      110.58     11.70 o 
  -2  11   0       38.57       19.22      4.36 o 
  -1  11   0        0.01        1.41      3.19 o 
   0  11   0       42.35       34.26      5.41 o 
   1  11   0      141.03      138.92      8.30 o 
   2  11   0       11.42       10.20      3.62 o 
   3  11   0        1.22        0.52      3.26 o 
   4  11   0       27.91       26.83      5.13 o 
   5  11   0        3.81        3.49      3.54 o 
   6  11   0       48.80       49.25      6.92 o 
   7  11   0        2.19        4.62      4.70 o 
   8  11   0       36.03       54.70      8.57 o 
  -6  12   0       35.88       46.25     14.23 o 
  -5  12   0       26.06       22.98     11.78 o 
  -4  12   0      223.01      205.96     20.22 o 
  -3  12   0       34.77       22.06      7.85 o 
  -2  12   0      102.64       88.41     12.44 o 
  -1  12   0       62.39       40.95     11.55 o 
   0  12   0        1.09        1.98      3.65 o 
   1  12   0      350.60      364.60     17.95 o 
   2  12   0       67.61       62.12      8.24 o 
   3  12   0        8.78        5.65      4.10 o 
   4  12   0      361.37      452.78     17.24 o 
   5  12   0      152.43      144.68      9.71 o 
   6  12   0        4.37        3.33      4.55 o 
   7  12   0        0.02       -1.10      4.62 o 
  -5  13   0      197.60      250.82     25.19 o 
  -4  13   0       33.46       24.77     11.96 o 
  -3  13   0       76.77       99.48     16.83 o 
   0  13   0        0.01        0.77      5.86 o 
   1  13   0       89.01       93.90     11.48 o 
   2  13   0       52.35       47.07      9.28 o 
   3  13   0      320.97      348.63     20.63 o 
   4  13   0      148.54      127.70      9.26 o 
   5  13   0      116.42      132.05      9.72 o 
   6  13   0      181.76      229.19     12.66 o 
  -4  14   0      114.47      165.95     23.67 o 
  -3  14   0        3.86        2.25     10.59 o 
  -2  14   0       62.47       76.57     16.18 o 
   1  14   0       27.21       21.06      8.17 o 
   2  14   0        9.83        3.85      6.99 o 
   3  14   0      178.92      200.01     16.85 o 
   4  14   0        2.42       -0.34      6.40 o 
  -1  15   0       12.10       21.61     12.74 o 
   0  15   0        6.96        5.79     12.03 o 
   2  15   0        5.36        4.39      7.42 o 
  -4 -14   1       23.78       29.03      8.99 o 
  -3 -14   1      211.64      285.04     19.66 o 
  -2 -14   1      199.92      213.78     18.05 o 
  -1 -14   1        7.35       13.20      7.60 o 
   3 -14   1        1.02       -2.01     10.71 o 
   4 -14   1        0.76       -2.78     10.46 o 
  -6 -13   1        1.82       -2.46      7.28 o 
  -5 -13   1       40.35       24.35      8.43 o 
  -4 -13   1       62.71       47.44     10.33 o 
  -3 -13   1        3.17       -0.70      5.80 o 
  -2 -13   1        0.23        0.48      3.74 o 
  -1 -13   1       25.69       15.54      7.31 o 
   0 -13   1       56.83       43.07      9.01 o 
   4 -13   1        8.36        0.12      9.74 o 
   5 -13   1        3.31        1.15     10.83 o 
  -7 -12   1       14.14        9.61      5.34 o 
  -6 -12   1       10.97       16.64      5.58 o 
  -5 -12   1       19.09       17.54      5.07 o 
  -4 -12   1      142.01      147.48      9.34 o 
  -3 -12   1       67.72       71.28      9.58 o 
  -2 -12   1      436.76      554.33     16.28 o 
  -1 -12   1      285.41      258.28     17.50 o 
   0 -12   1        0.06       -0.48      3.48 o 
   1 -12   1      773.65      932.56     21.14 o 
   5 -12   1      104.73      121.63     19.04 o 
   6 -12   1       97.85      107.91     19.82 o 
  -8 -11   1        1.23        1.76      4.93 o 
  -7 -11   1      198.84      253.26     12.70 o 
  -6 -11   1       55.23       59.48      7.16 o 
  -5 -11   1        0.36       -1.68      3.53 o 
  -4 -11   1       32.72       27.88      5.18 o 
  -3 -11   1      104.46       84.43      6.67 o 
  -2 -11   1      636.53      662.59     16.98 o 
  -1 -11   1      171.66      167.45     10.00 o 
   0 -11   1       53.36       40.32      5.79 o 
   1 -11   1        5.82        3.48      3.48 o 
   2 -11   1       26.20       25.75      4.87 o 
   3 -11   1        2.48       -0.31      5.77 o 
   4 -11   1       29.67       13.61      6.71 o 
   5 -11   1        7.17        4.84      5.56 o 
   6 -11   1      127.72      174.15     22.62 o 
   7 -11   1      102.89       95.38     17.79 o 
  -8 -10   1       18.19       20.25      5.55 o 
  -7 -10   1       25.75       19.00      5.09 o 
  -6 -10   1       61.85       34.54      5.71 o 
  -5 -10   1      100.97       86.66      7.02 o 
  -4 -10   1      725.61      724.34     30.45 o 
  -3 -10   1      563.81      609.62     16.11 o 
  -2 -10   1       30.55       18.98      4.19 o 
  -1 -10   1       28.16       23.30      4.07 o 
   0 -10   1      938.84     1001.53     37.09 o 
   1 -10   1      265.50      231.37     15.13 o 
   2 -10   1       39.56       29.81      4.86 o 
   3 -10   1       14.97        6.00      3.40 o 
   4 -10   1       26.62        6.23      6.22 o 
   5 -10   1      170.83      158.53     14.01 o 
   6 -10   1        0.71       -1.04      5.09 o 
   7 -10   1      165.57      183.71     12.61 o 
   8 -10   1        1.06       -2.57      6.19 o 
  -9  -9   1       29.39       41.92      7.21 o 
  -8  -9   1       15.00       16.01      5.21 o 
  -7  -9   1       33.13       44.59      6.36 o 
  -6  -9   1       11.20        6.78      3.76 o 
  -5  -9   1      178.53      163.65      9.01 o 
  -4  -9   1      381.01      379.17     12.74 o 
  -3  -9   1      184.18      188.45      8.80 o 
  -2  -9   1      149.97      132.69      7.30 o 
  -1  -9   1       71.04       45.38      8.97 o 
   0  -9   1      176.40      175.30      8.39 o 
   1  -9   1       50.49       33.50      7.85 o 
   2  -9   1      223.67      216.78      9.05 o 
   3  -9   1        2.25        0.12      2.82 o 
   4  -9   1        6.45        0.48      2.71 o 
   5  -9   1       60.72       37.31      8.23 o 
   6  -9   1       12.69       11.02      5.09 o 
   7  -9   1        0.01       -0.73      4.57 o 
   8  -9   1       56.88       57.88      9.12 o 
   9  -9   1        0.04       -0.65      5.87 o 
  -9  -8   1        0.99        2.19      4.54 o 
  -8  -8   1      105.71      131.64      9.02 o 
  -7  -8   1      139.60      139.01      8.72 o 
  -6  -8   1        1.22        4.15      3.22 o 
  -5  -8   1        2.18        2.62      2.84 o 
  -4  -8   1      104.92       67.65      5.77 o 
  -3  -8   1      953.47     1015.01     18.95 o 
  -2  -8   1      465.14      481.68     12.71 o 
  -1  -8   1       29.90       26.90      3.85 o 
   0  -8   1        5.10        1.34      2.29 o 
   1  -8   1      867.32      891.76     29.43 o 
   2  -8   1      471.72      423.41     11.53 o 
   3  -8   1     1566.69     1619.74     27.67 o 
   4  -8   1        4.17        1.50      2.51 o 
   5  -8   1        4.94        1.82      4.22 o 
   6  -8   1       17.15        7.32      4.25 o 
   7  -8   1      153.19      141.57     10.24 o 
   8  -8   1        2.19        0.63      4.52 o 
   9  -8   1        2.91       -0.72      5.17 o 
 -10  -7   1       52.13       45.53      7.31 o 
  -9  -7   1        0.06        2.70      3.96 o 
  -8  -7   1       16.54       11.39      4.47 o 
  -7  -7   1        5.02        3.29      3.43 o 
  -6  -7   1       54.06       51.43      7.55 o 
  -5  -7   1      397.36      407.95     17.16 o 
  -4  -7   1      179.32      175.07      8.08 o 
  -3  -7   1      543.74      544.72     13.25 o 
  -2  -7   1      114.62       83.62      5.20 o 
  -1  -7   1       22.92       13.81      2.76 o 
   0  -7   1      201.80      186.27      7.01 o 
   1  -7   1      391.82      425.86     12.78 o 
   2  -7   1      470.04      371.24     10.12 o 
   3  -7   1      199.26      222.39      7.89 o 
   4  -7   1     2166.21     2331.52     59.41 o 
   5  -7   1       28.04       18.59      3.49 o 
   6  -7   1       22.83       12.21      4.03 o 
   7  -7   1      149.63      142.76     10.51 o 
   8  -7   1        6.29        4.07      4.56 o 
   9  -7   1       22.98       18.03      6.03 o 
  10  -7   1       18.86        9.54      6.05 o 
 -10  -6   1        0.02       -2.82      3.92 o 
  -9  -6   1        3.48        1.36      3.63 o 
  -8  -6   1      181.13      188.90     10.07 o 
  -7  -6   1       56.47       53.11      6.36 o 
  -6  -6   1     1235.82     1339.37     23.27 o 
  -5  -6   1       67.41       42.85      4.87 o 
  -4  -6   1      119.98       91.95      5.61 o 
  -3  -6   1      898.59      801.86     15.19 o 
  -2  -6   1      171.17      123.76      5.73 o 
  -1  -6   1      476.56      460.90     10.62 o 
   0  -6   1      462.96      494.00     29.36 o 
   1  -6   1      667.88      700.30     27.43 o 
   2  -6   1     1429.54     1384.28     18.15 o 
   3  -6   1      175.23      183.75      6.73 o 
   4  -6   1       10.65       13.18      2.61 o 
   5  -6   1       82.23       67.84      4.83 o 
   6  -6   1      330.96      316.69      9.29 o 
   7  -6   1      142.05      144.83      9.09 o 
   8  -6   1      126.94       89.56      8.35 o 
   9  -6   1       25.19       20.30      5.84 o 
  10  -6   1       52.83       48.28      8.17 o 
 -11  -5   1       75.24      100.43      9.64 o 
 -10  -5   1       51.00       54.64      7.45 o 
  -9  -5   1      271.41      325.64     15.65 o 
  -8  -5   1       37.63       37.57      6.46 o 
  -7  -5   1      349.15      331.98     11.99 o 
  -6  -5   1        7.19        9.96      3.32 o 
  -5  -5   1       29.60       26.97      3.03 o 
  -4  -5   1      152.80      118.48      6.00 o 
  -3  -5   1       17.71       20.90      2.88 o 
  -2  -5   1     1106.42     1347.16     17.39 o 
  -1  -5   1      482.58      524.00     10.32 o 
   0  -5   1      106.32      120.50      6.69 o 
   1  -5   1      352.30      344.43      8.77 o 
   2  -5   1      327.09      341.75     11.63 o 
   3  -5   1      283.02      240.87      6.96 o 
   4  -5   1       15.07        7.12      2.14 o 
   5  -5   1       10.20        5.59      2.30 o 
   6  -5   1     2744.75     3036.60     27.19 o 
   7  -5   1        0.06       -2.86      2.28 o 
   8  -5   1      608.87      648.79     20.60 o 
   9  -5   1        4.16       -1.00      3.99 o 
  10  -5   1        4.18        0.96      6.14 o 
 -11  -4   1        8.46        7.48      4.86 o 
 -10  -4   1       37.28       28.71      6.04 o 
  -9  -4   1        8.95        6.81      3.80 o 
  -8  -4   1      160.40      155.34      8.74 o 
  -7  -4   1      993.01     1066.20     20.52 o 
  -6  -4   1     1163.64     1179.95     14.58 o 
  -5  -4   1       57.91       43.05      2.76 o 
  -4  -4   1      137.76      102.07      3.72 o 
  -3  -4   1      618.52      651.50      8.99 o 
  -2  -4   1      408.34      396.42      8.69 o 
  -1  -4   1      502.33      489.79      8.96 o 
   0  -4   1       12.76       10.06      3.48 o 
   1  -4   1        2.91        4.13      1.40 o 
   2  -4   1      348.00      420.75      8.12 o 
   3  -4   1     1026.95      841.74     39.60 o 
   4  -4   1        1.13        4.55      1.81 o 
   5  -4   1       27.40       17.57      2.99 o 
   6  -4   1      449.00      430.90     10.02 o 
   7  -4   1      715.59      728.06     13.89 o 
   8  -4   1      142.65      144.05     10.87 o 
   9  -4   1      109.55       90.32      7.48 o 
  10  -4   1       13.74        8.01      6.45 o 
  11  -4   1       10.65        0.51      6.31 o 
 -11  -3   1        0.02       -0.94      4.75 o 
 -10  -3   1        3.79        9.72      4.55 o 
  -9  -3   1       14.55       17.06      4.55 o 
  -8  -3   1       41.74       35.73      5.18 o 
  -7  -3   1       20.20       20.91      3.80 o 
  -6  -3   1        0.83        5.11      1.52 o 
  -5  -3   1      743.51      782.35      9.59 o 
  -4  -3   1      727.94      899.01     21.68 o 
  -3  -3   1      401.52      394.98      6.16 o 
  -2  -3   1      971.26     1298.25     10.96 o 
  -1  -3   1      920.89      841.22     10.50 o 
   0  -3   1      849.45      877.18     28.23 o 
   1  -3   1     3594.95     3871.06    102.54 o 
   2  -3   1     6842.81     7021.24     53.35 o 
   3  -3   1        7.23        1.91      1.19 o 
   4  -3   1      539.60      624.75     10.75 o 
   5  -3   1      110.76       96.06      4.36 o 
   6  -3   1      181.79      141.32      5.66 o 
   7  -3   1      894.10      902.22     14.79 o 
   8  -3   1        0.74        0.20      2.49 o 
   9  -3   1      418.30      433.56     14.14 o 
  10  -3   1       79.08       86.01     10.37 o 
  11  -3   1       39.35       57.47     10.77 o 
 -11  -2   1        1.49        0.85      4.65 o 
 -10  -2   1       67.99       61.86      7.50 o 
  -9  -2   1       74.20       73.56      6.93 o 
  -8  -2   1        6.10        3.26      2.85 o 
  -7  -2   1       34.23       28.20      2.51 o 
  -6  -2   1      105.48       62.89      3.06 o 
  -5  -2   1       43.43       34.01      2.15 o 
  -4  -2   1     1108.21     1163.13     11.22 o 
  -3  -2   1      116.66      125.88      2.98 o 
  -1  -2   1     2604.91     2713.52     24.95 o 
   0  -2   1      809.44      783.17     22.60 o 
   1  -2   1     4129.82     4378.41     61.68 o 
   2  -2   1     1154.02     1243.63     12.85 o 
   3  -2   1     4520.03     4589.67     24.92 o 
   4  -2   1       31.10       25.10      2.79 o 
   5  -2   1        5.56        3.02      1.50 o 
   6  -2   1     1014.09     1069.75     17.51 o 
   7  -2   1      820.49      907.56     17.30 o 
   8  -2   1        0.31       -1.04      2.34 o 
   9  -2   1        0.00       -1.16      3.10 o 
  10  -2   1       25.94       24.73      6.85 o 
  11  -2   1       62.37       63.54     10.96 o 
 -11  -1   1      231.81      280.72     17.96 o 
 -10  -1   1        2.34       -1.85      3.71 o 
  -9  -1   1       91.84       87.68      7.40 o 
  -8  -1   1      150.34      146.83      8.12 o 
  -7  -1   1       86.84       75.88      3.78 o 
  -6  -1   1      482.22      525.58      8.82 o 
  -5  -1   1       35.46       31.68      3.16 o 
  -4  -1   1       66.02       30.50      1.97 o 
  -3  -1   1       47.24       27.17      2.86 o 
  -2  -1   1     3351.80     3664.05     15.75 o 
  -1  -1   1      605.62      509.64      6.90 o 
   0  -1   1       10.99        5.80      0.38 o 
   2  -1   1    16492.46    16726.33     72.03 o 
   3  -1   1       58.00       26.59      1.99 o 
   4  -1   1      576.66      623.19      8.71 o 
   5  -1   1      141.06      101.71      4.09 o 
   6  -1   1      339.72      307.77      7.56 o 
   7  -1   1      104.10       77.25      6.63 o 
   8  -1   1      134.37      112.97      5.55 o 
   9  -1   1       96.00       88.40      7.10 o 
  10  -1   1       54.46       48.51      6.74 o 
  11  -1   1        1.97        4.74      5.81 o 
 -11   0   1        0.20       -0.88      5.08 o 
 -10   0   1        0.31        0.12      3.57 o 
  -9   0   1       33.75       22.50      4.49 o 
  -8   0   1        0.13       -0.21      2.07 o 
  -7   0   1      164.04      131.35      5.08 o 
  -6   0   1      247.13      263.37      6.68 o 
  -5   0   1        6.13        2.14      1.29 o 
  -4   0   1     1554.83     1771.98     14.71 o 
  -3   0   1     5505.33     5493.74     24.00 o 
  -2   0   1     7266.60     7169.22     41.34 o 
   1   0   1     4122.89     3864.54     26.61 o 
   2   0   1        5.15        4.84      0.94 o 
   3   0   1     2844.29     3024.55     26.04 o 
   4   0   1       60.47       60.04      2.73 o 
   5   0   1       59.51       42.44      2.67 o 
   6   0   1       81.23       76.86      3.76 o 
   7   0   1      404.07      358.57      8.27 o 
   8   0   1      114.03       92.51      6.59 o 
   9   0   1      234.78      227.83     10.62 o 
  10   0   1       95.87      100.63      7.91 o 
  11   0   1        5.34        1.15      5.01 o 
 -11   1   1      137.79      138.88     13.68 o 
 -10   1   1       38.31       49.83      9.18 o 
  -9   1   1      137.95      132.31      8.35 o 
  -8   1   1      351.54      369.17      9.39 o 
  -7   1   1      230.73      176.94      6.23 o 
  -6   1   1       71.28       61.39      3.55 o 
  -5   1   1        7.08        2.25      1.44 o 
  -4   1   1      192.97      136.65      4.14 o 
  -3   1   1      345.64      285.82     11.92 o 
  -2   1   1      921.75      845.21      7.43 o 
  -1   1   1      285.30      324.43      4.30 o 
   1   1   1      890.34      871.60     28.30 o 
   2   1   1       35.69       18.12      0.90 o 
   3   1   1      830.45      732.45     10.51 o 
   4   1   1     4685.22     4706.64     22.66 o 
   5   1   1      260.38      292.31      5.85 o 
   6   1   1      211.70      214.03      5.47 o 
   7   1   1       19.53       18.63      2.44 o 
   8   1   1        7.36       17.10      3.79 o 
   9   1   1       32.08       18.51      4.39 o 
  10   1   1       21.55       17.31      5.11 o 
  11   1   1      250.83      266.86     13.40 o 
 -11   2   1       49.64       54.12     10.82 o 
 -10   2   1       10.62        8.85      5.58 o 
  -9   2   1      212.73      234.89     14.84 o 
  -8   2   1        3.10        0.61      2.27 o 
  -7   2   1      180.38      175.31      6.44 o 
  -6   2   1       68.37       44.93      3.46 o 
  -5   2   1      113.36       97.76      5.57 o 
  -4   2   1      509.03      417.00      7.38 o 
  -3   2   1      888.94      836.12     23.69 o 
  -2   2   1     2588.24     2796.31     43.68 o 
  -1   2   1     4560.44     4868.08     63.79 o 
   1   2   1    41250.98    41180.80    164.93 o 
   2   2   1        3.40        2.40      1.00 o 
   3   2   1     7446.47     7395.21     36.83 o 
   4   2   1       43.51       16.63      1.88 o 
   5   2   1      134.59      117.16      3.13 o 
   6   2   1        2.98        4.86      1.32 o 
   7   2   1      256.47      205.69      8.79 o 
   8   2   1       48.11       33.09      4.84 o 
   9   2   1       69.00       42.95      5.88 o 
  10   2   1       43.49       31.85      5.84 o 
  11   2   1        5.34        1.32      4.57 o 
 -11   3   1       22.22       12.17      7.66 o 
 -10   3   1      106.20      126.32     12.56 o 
  -9   3   1       28.67       21.38      4.54 o 
  -8   3   1        9.36        2.56      2.63 o 
  -7   3   1      214.87      213.59      7.39 o 
  -6   3   1      227.55      228.10      7.81 o 
  -5   3   1        0.41        5.40      4.32 o 
  -4   3   1      212.85      223.53      5.79 o 
  -3   3   1     1747.35     1938.10     18.66 o 
  -2   3   1     4824.42     4926.32     50.10 o 
   0   3   1     3889.36     4213.11     23.31 o 
   1   3   1       59.82       50.92      2.70 o 
   2   3   1     1764.61     1673.61     33.77 o 
   3   3   1      526.86      441.00     19.05 o 
   4   3   1       19.16       11.55      2.24 o 
   5   3   1        6.10        8.64      2.77 o 
   6   3   1      605.50      620.74      7.29 o 
   7   3   1       63.00       38.28      4.71 o 
   8   3   1      131.97      140.74      8.13 o 
   9   3   1       50.80       47.76      6.13 o 
  10   3   1        0.26        1.21      3.95 o 
  11   3   1      118.37      126.18      9.68 o 
 -11   4   1       31.09       40.93     10.87 o 
 -10   4   1       23.65       31.11      9.01 o 
  -9   4   1        4.01        1.89      3.75 o 
  -8   4   1      301.50      295.69     16.38 o 
  -7   4   1     1011.17     1133.32     17.01 o 
  -6   4   1     1148.81     1097.38     18.73 o 
  -5   4   1      445.34      402.74      9.99 o 
  -4   4   1      412.95      468.30      8.57 o 
  -3   4   1       79.84       48.73      2.67 o 
  -2   4   1      325.32      306.68      6.31 o 
  -1   4   1      414.50      401.57     12.36 o 
   0   4   1        9.66        1.63      1.05 o 
   1   4   1        1.87        2.00      1.17 o 
   2   4   1     2708.28     2697.51     23.11 o 
   3   4   1      104.38       82.57      4.47 o 
   4   4   1       32.37       27.97      3.37 o 
   5   4   1      155.32      154.93      7.10 o 
   6   4   1      700.19      730.95     16.13 o 
   7   4   1       22.34       12.25      3.48 o 
   8   4   1      320.27      297.08     13.44 o 
   9   4   1       96.72       83.33      7.48 o 
  10   4   1       73.05       70.32      7.91 o 
  11   4   1        0.83        4.31      4.51 o 
 -10   5   1        5.99        5.96      6.88 o 
  -9   5   1       58.94       50.60      9.58 o 
  -8   5   1      361.11      350.95     16.87 o 
  -7   5   1      163.24      150.50      8.83 o 
  -6   5   1     1136.20     1198.07     16.85 o 
  -5   5   1       26.59       19.75      2.82 o 
  -4   5   1        0.01        2.16      1.60 o 
  -3   5   1     2409.86     2648.53     38.73 o 
  -2   5   1      936.34     1044.87     30.18 o 
  -1   5   1      148.81      125.80     11.46 o 
   0   5   1       87.27       80.87      4.04 o 
   1   5   1      428.89      358.30      8.65 o 
   2   5   1     3168.91     3433.79     35.11 o 
   3   5   1     1819.42     2124.72     23.83 o 
   4   5   1      208.42      198.95      7.78 o 
   5   5   1       89.01       69.32      8.20 o 
   6   5   1     2746.32     2879.25     78.96 o 
   7   5   1       78.10       55.52      5.85 o 
   8   5   1      955.33     1001.22     21.77 o 
   9   5   1       82.06       96.56     13.79 o 
  10   5   1       35.43       45.41      6.78 o 
  11   5   1       10.66        4.16      5.16 o 
 -10   6   1      113.31      105.73      9.84 o 
  -9   6   1        1.29       -2.98      4.11 o 
  -8   6   1       22.17       15.38      5.07 o 
  -7   6   1       52.75       49.06      6.52 o 
  -6   6   1      572.62      545.18     16.23 o 
  -5   6   1      200.65      196.81      6.69 o 
  -4   6   1      588.48      641.70     10.79 o 
  -3   6   1      520.80      497.09     10.03 o 
  -2   6   1      652.64      755.96     28.82 o 
  -1   6   1        1.75        1.23      1.52 o 
   0   6   1       40.42       39.81      3.19 o 
   1   6   1      289.32      346.75      9.19 o 
   2   6   1       58.50       54.96      4.05 o 
   3   6   1     1343.14     1235.76     19.25 o 
   4   6   1     1023.67      992.84     23.41 o 
   5   6   1       26.11       26.34      4.11 o 
   6   6   1      379.49      336.79     11.99 o 
   7   6   1      133.15      132.93      8.22 o 
   8   6   1      714.10      794.63     25.27 o 
   9   6   1        4.44        0.77      3.88 o 
  10   6   1        8.81       12.11      5.12 o 
 -10   7   1       17.48       10.90      6.50 o 
  -9   7   1      108.77      117.14     11.34 o 
  -8   7   1       68.95       69.13      9.53 o 
  -7   7   1        0.31        1.51      3.69 o 
  -6   7   1      109.46       77.16      7.24 o 
  -5   7   1       29.29       18.15      4.78 o 
  -4   7   1      138.10      134.65      5.41 o 
  -3   7   1     1209.46     1335.31     18.88 o 
  -2   7   1      122.81      109.13      5.54 o 
  -1   7   1       74.39       49.81      4.05 o 
   0   7   1        3.31        0.45      1.72 o 
   1   7   1       13.06        0.57      1.73 o 
   2   7   1      547.66      538.85     12.69 o 
   3   7   1        1.90        3.16      2.22 o 
   4   7   1       78.51       46.98      4.90 o 
   5   7   1      159.90      147.36      7.96 o 
   6   7   1      149.43      121.50      7.66 o 
   7   7   1      900.47      968.39     42.92 o 
   8   7   1       23.15       16.98      4.55 o 
   9   7   1       34.81       35.30      6.13 o 
  10   7   1       57.01       56.82      8.06 o 
  -9   8   1       16.80       11.83      6.16 o 
  -8   8   1        3.93       -0.34      4.48 o 
  -7   8   1       15.49       11.99      4.91 o 
  -6   8   1       75.68       55.54      7.30 o 
  -5   8   1       21.80       12.03      4.37 o 
  -4   8   1      639.56      632.32     18.28 o 
  -3   8   1      372.21      356.42     10.09 o 
  -2   8   1      622.71      577.22     13.09 o 
  -1   8   1     1859.42     2012.32     25.01 o 
   0   8   1      362.17      303.36      9.61 o 
   1   8   1      595.27      617.99     14.19 o 
   2   8   1        0.90        0.45      2.06 o 
   3   8   1      420.40      418.84     12.34 o 
   4   8   1      206.98      155.93      8.14 o 
   5   8   1       35.78       33.96      5.71 o 
   6   8   1       92.27       67.21      6.46 o 
   7   8   1      169.46      169.95      9.77 o 
   8   8   1      152.96      180.73     10.61 o 
   9   8   1        1.51        3.18      4.42 o 
  10   8   1        2.67       -1.90      4.76 o 
  -9   9   1       71.09       67.16      9.97 o 
  -8   9   1       25.70       23.68      6.90 o 
  -7   9   1        0.03       -2.30      4.42 o 
  -6   9   1      107.64      116.13      9.83 o 
  -5   9   1      202.67      159.28     10.57 o 
  -4   9   1      779.25      735.79     20.68 o 
  -3   9   1       46.47       37.54      6.37 o 
  -2   9   1      826.63      883.80     17.38 o 
  -1   9   1      243.48      226.42      9.27 o 
   0   9   1      203.95      156.66      7.47 o 
   1   9   1      111.98       90.96      6.03 o 
   2   9   1      300.59      251.62      9.77 o 
   3   9   1      148.38      119.54      7.23 o 
   4   9   1       29.91       12.99      3.75 o 
   5   9   1        8.90        8.68      3.37 o 
   6   9   1       28.50       32.19      5.29 o 
   7   9   1        3.92        3.72      3.75 o 
   8   9   1      106.08      111.65      9.30 o 
   9   9   1       55.66       56.88     11.29 o 
  -8  10   1        9.32        1.26      5.98 o 
  -7  10   1      103.39       96.46     12.80 o 
  -6  10   1       77.84       84.96      9.83 o 
  -5  10   1        0.78        2.52      4.39 o 
  -4  10   1       23.73       27.96      6.17 o 
  -3  10   1        1.87        2.04      4.86 o 
  -2  10   1       55.01       43.03      5.36 o 
  -1  10   1        8.92        5.01      3.19 o 
   0  10   1      723.75      735.03     17.37 o 
   1  10   1        1.11       -0.66      4.01 o 
   2  10   1      169.56      129.20      7.62 o 
   3  10   1      135.93      113.64      9.51 o 
   4  10   1      149.59      122.83      7.97 o 
   5  10   1        0.69        0.73      3.02 o 
   6  10   1       15.27       11.04      4.41 o 
   7  10   1       33.31       36.11      5.91 o 
   8  10   1       75.33       92.33      8.77 o 
   9  10   1      141.55      150.67     10.93 o 
  -7  11   1      135.63      147.90     12.79 o 
  -6  11   1       14.07       17.19      6.64 o 
  -5  11   1       30.47       21.41      6.36 o 
  -4  11   1        7.77        6.06      4.85 o 
  -3  11   1       15.37       10.95      4.80 o 
  -2  11   1      211.64      178.78     14.09 o 
  -1  11   1       14.51       12.04      4.09 o 
   0  11   1      172.62      153.82      8.80 o 
   1  11   1       50.05       35.30      5.22 o 
   2  11   1      229.00      248.13     10.72 o 
   3  11   1       58.90       53.35      6.23 o 
   4  11   1       41.14       25.36      5.01 o 
   5  11   1        2.34        1.49      3.52 o 
   6  11   1       31.25       33.29      6.01 o 
   7  11   1       48.56       47.07      6.90 o 
   8  11   1       19.02       21.10      6.06 o 
  -6  12   1      198.69      233.48     15.17 o 
  -5  12   1        5.85        5.14      5.82 o 
  -4  12   1        1.59        1.76      5.12 o 
  -3  12   1      156.39      145.93     11.32 o 
  -2  12   1       39.46       22.27      7.59 o 
  -1  12   1       34.97       26.85      7.86 o 
   0  12   1       77.59       50.13      9.61 o 
   1  12   1       17.24       10.48      4.23 o 
   2  12   1       55.44       55.66     11.19 o 
   3  12   1       18.04       13.00      4.50 o 
   4  12   1        3.31        3.82      4.05 o 
   5  12   1       21.98       19.39      5.25 o 
   6  12   1       38.10       39.38      6.77 o 
   7  12   1       23.35       18.35      5.96 o 
  -5  13   1       19.74       18.32     11.69 o 
  -4  13   1        2.67        9.32      9.72 o 
  -3  13   1        9.32        3.72      5.57 o 
  -2  13   1       17.30       22.69      6.66 o 
  -1  13   1       44.96       41.70      9.32 o 
   0  13   1        1.91        0.83      6.60 o 
   1  13   1      154.43      139.73      7.78 o 
   2  13   1      131.43      141.46      9.28 o 
   3  13   1        0.62        2.60      4.25 o 
   4  13   1        1.25        3.51      4.26 o 
   5  13   1        0.41       -1.52      4.64 o 
   6  13   1        1.16        5.19      4.86 o 
  -4  14   1        0.60       -0.08     10.25 o 
  -3  14   1        5.10       -0.06      9.98 o 
  -2  14   1       18.80        6.57     10.90 o 
  -1  14   1        0.14       -0.94      9.41 o 
   0  14   1        1.17        4.79      9.50 o 
   1  14   1       22.40       19.08      9.85 o 
   2  14   1      189.85      184.72     10.66 o 
   3  14   1        9.05        0.06      6.41 o 
   4  14   1       23.61       21.78      8.16 o 
   5  14   1        1.56       -0.46      7.06 o 
  -2  15   1        4.16        8.91     11.82 o 
  -1  15   1       39.68       46.29     14.72 o 
   0  15   1        0.52       -6.35     10.42 o 
  -4 -14   2        3.40       -1.05      6.42 o 
  -3 -14   2       28.26       19.61      9.24 o 
  -2 -14   2       32.35       28.66      9.39 o 
  -1 -14   2      129.85      136.30     14.66 o 
   0 -14   2       36.01       43.03     10.19 o 
  -5 -13   2       26.94       23.00      9.29 o 
  -4 -13   2       51.88       56.03     11.73 o 
  -3 -13   2       66.88       62.26     11.48 o 
  -2 -13   2        1.86        0.84      5.78 o 
  -1 -13   2       58.60       55.89     10.61 o 
   0 -13   2        4.45        1.93      6.41 o 
   1 -13   2       14.09       14.99      7.65 o 
   5 -13   2       52.47       59.39     15.40 o 
  -7 -12   2        0.04       -3.17      6.80 o 
  -6 -12   2       11.18        6.99      7.87 o 
  -5 -12   2      176.09      207.86     17.57 o 
  -4 -12   2       90.54       78.74     12.08 o 
  -3 -12   2       99.99      104.51     11.73 o 
  -2 -12   2      101.37       86.90     11.64 o 
  -1 -12   2      139.98      132.06     12.92 o 
   0 -12   2       20.56       20.01      7.25 o 
   1 -12   2       17.14       11.29      6.45 o 
   2 -12   2        0.51       -4.06      5.38 o 
   6 -12   2       78.45       93.94     18.77 o 
  -7 -11   2        0.19       -1.06      4.35 o 
  -6 -11   2       80.63       78.05      7.68 o 
  -5 -11   2       53.41       52.69      6.77 o 
  -4 -11   2        0.01       -1.67      3.20 o 
  -3 -11   2        3.79        2.82      3.41 o 
  -2 -11   2      105.10      100.80      7.07 o 
  -1 -11   2        0.41        0.62      3.19 o 
   0 -11   2        4.06        1.72      3.40 o 
   1 -11   2       12.95        9.31      3.92 o 
   2 -11   2       50.73       44.58      6.91 o 
   6 -11   2       41.48       49.56     13.58 o 
   7 -11   2        8.30        8.96     10.93 o 
  -8 -10   2        0.41        1.54      4.51 o 
  -7 -10   2        5.08        4.02      4.10 o 
  -6 -10   2       14.29        6.93      3.86 o 
  -5 -10   2       24.74       13.51      4.22 o 
  -4 -10   2      211.29      186.15      9.67 o 
  -3 -10   2      177.80      172.20     10.32 o 
  -2 -10   2      304.07      291.43     10.99 o 
  -1 -10   2        9.24       12.44      3.54 o 
   0 -10   2       70.81       60.28      6.16 o 
   1 -10   2       45.99       43.98      5.40 o 
   2 -10   2       10.98        6.28      3.25 o 
   3 -10   2       24.11       14.50      4.09 o 
   4 -10   2      275.11      308.38     17.24 o 
   5 -10   2       15.88       11.08      6.63 o 
   6 -10   2      100.73       92.20     10.18 o 
   7 -10   2        0.99       -3.56      9.25 o 
   8 -10   2      217.66      236.95     22.50 o 
  -9  -9   2       50.86       67.84      9.69 o 
  -8  -9   2        3.67        6.28      4.64 o 
  -7  -9   2        1.44       -0.27      3.40 o 
  -6  -9   2        0.80       -0.12      3.25 o 
  -5  -9   2       16.50       12.31      4.68 o 
  -4  -9   2      189.37      196.12      9.31 o 
  -3  -9   2       53.69       29.03      4.58 o 
  -2  -9   2      300.92      279.70     10.28 o 
  -1  -9   2      281.83      261.76      9.67 o 
   0  -9   2     2102.44     2241.62     90.98 o 
   1  -9   2      326.08      310.01     10.61 o 
   2  -9   2      203.60      181.22      8.42 o 
   3  -9   2      552.59      509.98     13.77 o 
   4  -9   2      374.76      317.51     12.38 o 
   5  -9   2       89.81       74.09     10.65 o 
   6  -9   2        1.63       -0.47      5.45 o 
   7  -9   2       20.60       10.40      5.80 o 
   8  -9   2       54.16       61.05      9.26 o 
   9  -9   2       74.49       56.89     15.50 o 
  -9  -8   2       74.90       96.79      8.86 o 
  -8  -8   2       74.50       82.63      7.77 o 
  -7  -8   2       20.88       17.63      4.47 o 
  -6  -8   2      263.02      275.45     13.88 o 
  -5  -8   2       50.05       39.66      5.19 o 
  -4  -8   2      445.00      402.58     14.99 o 
  -3  -8   2      234.68      207.60      8.78 o 
  -2  -8   2       39.37       42.02      4.53 o 
  -1  -8   2      167.43      169.28      7.34 o 
   0  -8   2     2144.76     2282.61     49.05 o 
   1  -8   2      336.22      311.28     10.00 o 
   2  -8   2     1076.70     1112.72     32.63 o 
   3  -8   2       49.62       39.49      7.59 o 
   4  -8   2       10.37        6.56      2.96 o 
   5  -8   2       19.38       14.72      3.60 o 
   6  -8   2        5.55        0.62      4.52 o 
   7  -8   2        1.99        1.53      4.49 o 
   8  -8   2      243.09      225.46     12.90 o 
   9  -8   2        3.16        1.91      5.57 o 
 -10  -7   2       32.26       22.04      6.30 o 
  -9  -7   2        0.85        2.81      4.32 o 
  -8  -7   2       10.52        7.12      5.94 o 
  -7  -7   2       95.00       71.99      6.77 o 
  -6  -7   2      329.54      348.28     12.36 o 
  -5  -7   2      560.32      593.35     15.16 o 
  -4  -7   2       48.31       29.93      6.74 o 
  -3  -7   2       42.66       17.67      3.30 o 
  -2  -7   2       17.02        6.21      2.53 o 
  -1  -7   2       51.12       14.31      2.81 o 
   0  -7   2       68.18       45.67      5.45 o 
   1  -7   2      349.47      362.21     10.02 o 
   2  -7   2     1312.93     1404.61     19.63 o 
   3  -7   2        7.09       11.65      2.94 o 
   4  -7   2      292.04      253.04     13.56 o 
   5  -7   2       22.09       19.42      3.53 o 
   6  -7   2       36.84       25.30      4.18 o 
   7  -7   2      495.57      542.08     17.61 o 
   8  -7   2       36.66       39.48      6.88 o 
   9  -7   2      139.29      154.47     11.25 o 
  10  -7   2       16.14       14.03      6.56 o 
 -10  -6   2        2.73        2.93      4.40 o 
  -9  -6   2       90.98       83.55      7.82 o 
  -8  -6   2      328.41      375.94     18.58 o 
  -7  -6   2       21.09       23.28      4.35 o 
  -6  -6   2       10.27        9.55      3.30 o 
  -5  -6   2      748.44      765.26     20.93 o 
  -4  -6   2      720.61      779.57     15.57 o 
  -3  -6   2      130.48      134.08      6.34 o 
  -2  -6   2       16.29        6.99      2.15 o 
  -1  -6   2       35.35        6.58      2.00 o 
   0  -6   2      582.99      531.31     14.71 o 
   1  -6   2      619.98      679.95     12.52 o 
   2  -6   2       58.15       67.24      6.67 o 
   3  -6   2       10.38        6.27      2.23 o 
   4  -6   2      441.26      424.03     10.50 o 
   5  -6   2        2.03        0.58      2.14 o 
   6  -6   2       27.34       16.64      3.52 o 
   7  -6   2      244.05      222.00     11.13 o 
   8  -6   2       33.31       24.40      5.55 o 
   9  -6   2       28.35       17.32      5.51 o 
  10  -6   2       23.56       18.10      6.21 o 
 -10  -5   2      138.88      153.02     10.51 o 
  -9  -5   2      114.38      105.23      8.25 o 
  -8  -5   2       40.78       29.78      5.08 o 
  -7  -5   2      186.85      204.31      9.56 o 
  -6  -5   2       28.42       21.24      4.10 o 
  -5  -5   2      454.67      433.33      8.58 o 
  -4  -5   2      169.06      142.96      4.93 o 
  -3  -5   2        0.85        0.89      1.28 o 
  -2  -5   2      292.67      245.81      7.42 o 
  -1  -5   2        0.48        0.58      1.28 o 
   0  -5   2      336.21      288.68      7.32 o 
   1  -5   2      410.64      357.36      8.35 o 
   2  -5   2     3846.74     4377.28     67.35 o 
   3  -5   2       53.05       17.12      2.51 o 
   4  -5   2       17.90       13.67      2.44 o 
   5  -5   2     1229.15     1149.25     20.28 o 
   6  -5   2      128.90      126.99      6.85 o 
   7  -5   2       22.10       25.33      3.74 o 
   8  -5   2        5.22        0.11      3.55 o 
   9  -5   2        1.16       -0.65      3.84 o 
  10  -5   2      150.21      160.16     14.64 o 
 -11  -4   2       29.41       14.17      5.83 o 
 -10  -4   2        0.19       -1.19      4.15 o 
  -9  -4   2       71.22       87.42      8.24 o 
  -8  -4   2      166.07      159.13      9.41 o 
  -7  -4   2       31.24       29.84      4.82 o 
  -6  -4   2      122.76      137.61      4.96 o 
  -5  -4   2      658.58      703.83     10.19 o 
  -4  -4   2        2.39        3.69      1.36 o 
  -3  -4   2      134.47      114.31      3.95 o 
  -2  -4   2     1717.51     2196.28     16.37 o 
  -1  -4   2      240.09      196.73      5.68 o 
   0  -4   2      843.32      708.60     10.23 o 
   1  -4   2     3724.85     4077.95     25.81 o 
   2  -4   2     1418.86     1590.10     16.16 o 
   3  -4   2     1325.81     1262.03     14.69 o 
   4  -4   2     3616.89     3886.87     60.43 o 
   5  -4   2      805.79      822.85     14.27 o 
   6  -4   2      258.64      274.40      9.29 o 
   7  -4   2      162.28      142.46      6.44 o 
   8  -4   2       14.91       14.56      3.86 o 
   9  -4   2       12.76        6.50      4.17 o 
  10  -4   2        0.14       -0.74      4.78 o 
  11  -4   2        0.06        8.64      6.73 o 
 -11  -3   2        3.06        2.39      4.87 o 
 -10  -3   2      218.28      270.18     27.04 o 
  -9  -3   2       69.19       63.55      7.05 o 
  -8  -3   2      346.37      325.15     12.27 o 
  -7  -3   2        0.79       -1.29      2.40 o 
  -6  -3   2      605.83      648.99     17.53 o 
  -5  -3   2      253.15      253.41      5.64 o 
  -4  -3   2     2094.02     2099.14     29.97 o 
  -3  -3   2     1062.57     1111.18     14.43 o 
  -2  -3   2      722.98      772.79     18.56 o 
   1  -3   2     1052.19     1050.71     12.65 o 
   2  -3   2     3372.40     3541.99     52.72 o 
   3  -3   2     2925.15     3169.54     21.65 o 
   4  -3   2       22.42       18.31      2.39 o 
   5  -3   2      866.76      906.84     14.46 o 
   6  -3   2      804.25      810.14     14.21 o 
   7  -3   2      707.96      761.77     13.61 o 
   8  -3   2      207.59      207.55     11.58 o 
   9  -3   2       48.24       51.21      5.31 o 
  10  -3   2       11.40        3.43      5.12 o 
  11  -3   2       57.34       70.07     11.51 o 
 -11  -2   2       20.41       24.98      6.40 o 
 -10  -2   2        3.03       -1.76      3.93 o 
  -9  -2   2      218.47      250.63     11.41 o 
  -8  -2   2        0.15       -1.06      2.48 o 
  -7  -2   2      164.10      165.79      5.29 o 
  -6  -2   2      248.81      265.78      6.01 o 
  -5  -2   2     1637.20     1642.18     26.56 o 
  -4  -2   2     2465.09     2448.30     39.88 o 
  -3  -2   2       95.41       64.28      2.35 o 
  -2  -2   2     6629.62     6294.68     65.87 o 
  -1  -2   2     2571.05     2483.38     16.98 o 
   0  -2   2     1530.02     1575.92     13.78 o 
   1  -2   2    20640.03    21216.21    197.56 o 
   2  -2   2      355.55      336.62      5.62 o 
   3  -2   2      358.35      305.43      6.19 o 
   4  -2   2      498.90      425.84      8.58 o 
   5  -2   2      304.11      276.38     15.90 o 
   6  -2   2     1451.54     1505.82     17.21 o 
   7  -2   2       21.32       12.07      2.67 o 
   8  -2   2      140.57      119.42      5.88 o 
   9  -2   2      109.38      122.49      7.98 o 
  10  -2   2       55.94       52.58      6.88 o 
  11  -2   2       10.91       11.49      7.07 o 
 -11  -1   2        0.03       -2.64      5.12 o 
 -10  -1   2        0.61        0.59      4.14 o 
  -9  -1   2      405.61      428.63     22.29 o 
  -8  -1   2       95.51       72.51      6.26 o 
  -7  -1   2       24.63       25.17      2.76 o 
  -6  -1   2       35.83       38.05      2.70 o 
  -5  -1   2       94.37      116.34      5.93 o 
  -4  -1   2     1318.42     1388.74     15.00 o 
  -3  -1   2      160.25      135.55      5.05 o 
  -2  -1   2     2258.62     2369.56     16.57 o 
   0  -1   2      380.82      426.35      7.59 o 
   1  -1   2      375.67      360.67     14.51 o 
   2  -1   2     2559.78     2558.87     37.44 o 
   3  -1   2      591.10      669.84      9.15 o 
   4  -1   2      284.18      266.98      8.08 o 
   5  -1   2        3.29        1.39      1.23 o 
   6  -1   2      131.82      101.74      4.58 o 
   7  -1   2       52.87       41.73      3.71 o 
   8  -1   2      218.90      190.31      7.02 o 
   9  -1   2        4.84        4.11      3.43 o 
  10  -1   2      287.96      315.18     13.15 o 
  11  -1   2       33.94       33.54      8.16 o 
 -11   0   2        8.66        9.97      6.89 o 
 -10   0   2       24.73       15.77      6.04 o 
  -9   0   2      134.82      132.80      8.41 o 
  -8   0   2       45.59       35.53      4.79 o 
  -7   0   2        1.46        1.23      1.76 o 
  -6   0   2       62.93       56.17      3.32 o 
  -5   0   2       49.55       58.38      2.99 o 
  -4   0   2      684.31      823.79      9.44 o 
  -3   0   2     2158.92     2432.66     29.84 o 
  -2   0   2       80.78       94.41      5.21 o 
  -1   0   2      548.46      525.33     14.44 o 
   0   0   2     9795.49    10181.70     42.44 o 
   1   0   2        9.64        9.31      0.66 o 
   2   0   2    10955.26    11083.32     39.98 o 
   3   0   2      742.76      601.62      9.02 o 
   4   0   2      371.84      295.27      7.27 o 
   5   0   2      380.70      351.12      7.11 o 
   6   0   2      180.83      149.38      5.40 o 
   7   0   2        3.14        1.70      1.83 o 
   8   0   2      290.06      308.55     11.15 o 
   9   0   2        1.22        0.04      3.05 o 
  10   0   2      136.83      145.38      9.47 o 
  11   0   2      139.23      147.60     10.04 o 
 -11   1   2        0.74       -1.49      5.77 o 
 -10   1   2        5.54        4.47      5.50 o 
  -9   1   2        9.29        4.13      3.41 o 
  -8   1   2     1230.71     1427.98     18.06 o 
  -7   1   2        2.80        2.58      1.92 o 
  -6   1   2      135.64      111.53      4.68 o 
  -5   1   2      830.61      870.95     16.18 o 
  -4   1   2      288.17      222.60      5.42 o 
  -3   1   2     1493.09     1413.46     21.57 o 
  -2   1   2      256.77      206.04      4.94 o 
   0   1   2     2260.55     2243.54     34.67 o 
   1   1   2     3395.46     3209.69     15.78 o 
   2   1   2     2602.96     2346.88     22.55 o 
   3   1   2     1133.09     1151.39     13.43 o 
   4   1   2       64.25       33.89      4.48 o 
   5   1   2     2101.45     2238.19     16.58 o 
   6   1   2        0.03        0.59      1.30 o 
   7   1   2      198.09      187.26      5.62 o 
   8   1   2      302.95      279.31     10.82 o 
   9   1   2       76.70       66.21      6.30 o 
  10   1   2      295.96      315.88     13.51 o 
  11   1   2       47.13       51.24      7.43 o 
 -11   2   2        8.20        3.68      6.68 o 
 -10   2   2        7.33       -3.47      5.20 o 
  -9   2   2       21.46       17.43      6.36 o 
  -8   2   2      101.58       75.95      4.93 o 
  -7   2   2        0.04       -1.15      1.92 o 
  -6   2   2      105.90       98.03      4.56 o 
  -5   2   2       20.48       17.82      2.32 o 
  -4   2   2     3298.96     3366.24     28.83 o 
  -3   2   2      820.69      836.35     24.68 o 
  -2   2   2     1298.20     1229.46     16.68 o 
  -1   2   2    13796.65    13846.25     58.71 o 
   0   2   2     5364.11     5106.86     21.70 o 
   1   2   2     4239.21     4208.48     35.01 o 
   2   2   2     2915.40     2686.67     19.94 o 
   3   2   2       17.73       23.01      4.00 o 
   4   2   2     1787.73     1925.34     20.63 o 
   5   2   2      527.47      556.45      6.47 o 
   6   2   2        2.37        1.55      1.14 o 
   7   2   2      299.01      279.36     10.12 o 
   8   2   2      200.50      161.62      8.43 o 
   9   2   2      176.86      198.92     10.16 o 
  10   2   2       48.81       51.97      6.83 o 
  11   2   2       89.06      103.00      9.23 o 
 -11   3   2        0.07       -1.85      6.24 o 
 -10   3   2      168.03      167.25     14.49 o 
  -9   3   2       16.20        3.95      3.54 o 
  -8   3   2        5.16        3.91      3.22 o 
  -7   3   2      554.06      598.77     15.27 o 
  -6   3   2      276.72      248.43      7.33 o 
  -5   3   2     1773.94     1782.87     17.50 o 
  -4   3   2      171.87      105.75      3.95 o 
  -3   3   2     2744.15     3083.18     46.15 o 
  -2   3   2     1045.09     1029.56     20.55 o 
  -1   3   2      278.67      337.96      4.89 o 
   0   3   2       94.70      117.42      3.06 o 
   1   3   2       77.62       64.77      2.35 o 
   2   3   2     2398.04     2312.98     24.59 o 
   3   3   2        6.78        4.56      1.60 o 
   4   3   2      517.99      488.28     10.89 o 
   5   3   2     1008.54     1091.10     17.61 o 
   6   3   2      248.74      239.83      9.02 o 
   7   3   2        1.99        1.35      2.67 o 
   8   3   2        0.14       -0.16      2.64 o 
   9   3   2      139.02      138.11      8.64 o 
  10   3   2      140.33      125.98      8.86 o 
  11   3   2       17.45       18.20      5.37 o 
 -11   4   2        6.03        0.83      6.12 o 
 -10   4   2        0.01        2.48      5.31 o 
  -9   4   2      102.39       98.69      9.18 o 
  -8   4   2      494.66      539.49     16.01 o 
  -7   4   2        1.33        0.82      3.07 o 
  -6   4   2        4.03        3.99      2.30 o 
  -5   4   2      393.44      304.03      7.47 o 
  -4   4   2       72.42       76.04      4.00 o 
  -3   4   2     1548.11     1633.68     24.49 o 
  -2   4   2     1392.15     1468.77     15.82 o 
  -1   4   2     4731.76     5620.15    132.09 o 
   0   4   2      419.30      373.41      7.29 o 
   1   4   2      876.93      901.46     12.40 o 
   2   4   2     1260.48     1094.27     14.76 o 
   3   4   2      552.43      552.89     11.50 o 
   4   4   2     1947.32     2021.45     23.49 o 
   5   4   2       36.40       14.86      3.04 o 
   6   4   2      864.29      892.36     17.96 o 
   7   4   2       13.64        3.77      2.85 o 
   8   4   2        2.99        0.97      2.89 o 
   9   4   2      116.30       96.25      7.83 o 
  10   4   2      131.66      121.11      8.80 o 
  11   4   2       42.05       58.68      8.16 o 
 -10   5   2       12.03        8.49      5.20 o 
  -9   5   2      109.54      118.26      8.94 o 
  -8   5   2      272.93      290.82     12.60 o 
  -7   5   2        0.13       -0.75      3.10 o 
  -6   5   2      340.03      309.03     16.49 o 
  -5   5   2      194.66      187.33      6.17 o 
  -4   5   2       19.73        8.29      1.89 o 
  -3   5   2     1375.81     1329.68     27.57 o 
  -2   5   2     6612.77     7866.35     75.81 o 
  -1   5   2     1276.44     1341.86     31.05 o 
   0   5   2       29.69       11.78      1.98 o 
   1   5   2      341.76      210.56      7.50 o 
   2   5   2       95.14       88.47      4.80 o 
   3   5   2     1118.89     1328.72     31.51 o 
   4   5   2      812.36      710.05     15.02 o 
   5   5   2     1618.06     1650.74     23.59 o 
   6   5   2     4786.85     5197.95    101.11 o 
   7   5   2       15.51       14.44      3.69 o 
   8   5   2      139.05      142.71      8.64 o 
   9   5   2        6.34        6.19      3.86 o 
  10   5   2      115.83      128.24      9.48 o 
  11   5   2       14.17       13.31      5.82 o 
 -10   6   2       10.83       10.32      5.33 o 
  -9   6   2       87.16      106.79      9.36 o 
  -8   6   2       35.99       17.47      5.22 o 
  -7   6   2        6.53        6.77      3.73 o 
  -6   6   2        1.06       -0.56      2.76 o 
  -5   6   2       74.65       46.24      5.73 o 
  -4   6   2      970.40      995.71     30.04 o 
  -3   6   2       75.43      104.41      4.21 o 
  -2   6   2      471.87      501.33     14.81 o 
  -1   6   2     1344.61     1513.10     28.10 o 
   0   6   2       10.42        4.06      1.79 o 
   1   6   2      743.48      847.05     37.86 o 
   2   6   2      348.55      388.97     12.80 o 
   3   6   2      635.08      690.04     14.32 o 
   4   6   2      551.78      519.70     13.25 o 
   5   6   2      421.88      450.82     13.08 o 
   6   6   2       91.70       85.24      6.69 o 
   7   6   2        6.15        2.54      3.10 o 
   8   6   2        0.36        0.99      3.05 o 
   9   6   2       18.75       14.34      4.70 o 
  10   6   2       20.40        9.79      5.01 o 
  11   6   2       15.17       11.78      5.93 o 
 -10   7   2       60.67       67.06      9.13 o 
  -9   7   2      113.74      107.20     10.44 o 
  -8   7   2      145.17      129.37      9.61 o 
  -7   7   2       15.45        5.04      3.95 o 
  -6   7   2        0.07        0.30      3.31 o 
  -5   7   2     1084.89     1114.19     45.47 o 
  -4   7   2       55.01       22.06      2.89 o 
  -3   7   2      248.91      252.45      6.79 o 
  -2   7   2      477.50      438.27     20.75 o 
  -1   7   2      644.42      725.10     27.19 o 
   0   7   2        0.76       -0.14      1.57 o 
   1   7   2     2980.52     3253.66     30.27 o 
   2   7   2        4.07        4.28      2.12 o 
   3   7   2      934.32     1162.14     19.68 o 
   4   7   2        2.53        2.92      2.31 o 
   5   7   2      163.75      139.09      7.72 o 
   6   7   2      272.19      211.93     10.12 o 
   7   7   2       84.76       96.88      7.88 o 
   8   7   2       13.17       11.05      4.13 o 
   9   7   2       82.52       80.04      8.57 o 
  10   7   2       21.12       39.01      6.72 o 
  -9   8   2      119.81      125.03     11.77 o 
  -8   8   2       16.62       10.12      5.30 o 
  -7   8   2      142.40      138.27     10.16 o 
  -6   8   2        1.11        0.01      3.35 o 
  -5   8   2       96.54       97.32      8.39 o 
  -4   8   2      995.94     1096.08     43.96 o 
  -3   8   2      109.37      134.32      5.60 o 
  -2   8   2      667.86      631.44     14.06 o 
  -1   8   2      766.47      732.73     16.38 o 
   0   8   2     2241.15     2327.81     26.11 o 
   1   8   2       58.42       29.31      3.90 o 
   2   8   2      333.52      280.82      9.97 o 
   3   8   2        1.07        1.29      2.36 o 
   4   8   2       51.96       39.70      6.43 o 
   5   8   2     1042.64     1116.46     22.22 o 
   6   8   2       28.41       27.67      4.78 o 
   7   8   2        0.26       -0.82      3.09 o 
   8   8   2        2.93        2.52      3.79 o 
   9   8   2        5.71        2.37      4.02 o 
  10   8   2        0.41       -0.57      4.78 o 
  -9   9   2       49.10       54.75      9.01 o 
  -8   9   2       51.52       42.91      8.08 o 
  -7   9   2       32.11       16.21      5.89 o 
  -6   9   2      106.91       80.09      9.15 o 
  -5   9   2      165.94      131.42      9.83 o 
  -4   9   2      363.82      335.96     14.26 o 
  -3   9   2       54.17       31.59      5.71 o 
  -2   9   2      318.67      294.09      8.85 o 
  -1   9   2      245.19      256.38      9.75 o 
   0   9   2        0.01       -0.28      2.23 o 
   1   9   2      606.46      630.74     18.10 o 
   2   9   2        4.88        1.37      2.67 o 
   3   9   2      346.19      312.25     11.39 o 
   4   9   2      107.50       68.06      6.26 o 
   5   9   2       14.26        6.40      3.59 o 
   6   9   2      103.24      105.67      8.03 o 
   7   9   2        4.03        2.95      3.64 o 
   8   9   2      445.83      512.88     31.92 o 
   9   9   2       47.56       43.18      7.22 o 
  -8  10   2        0.01       -0.97      5.45 o 
  -7  10   2       23.43       11.22      5.79 o 
  -6  10   2       36.40       25.85      6.61 o 
  -5  10   2       67.60       68.51      8.68 o 
  -4  10   2      303.56      258.23     13.24 o 
  -3  10   2       92.62       70.61      7.97 o 
  -2  10   2        0.43        1.22      3.65 o 
  -1  10   2      741.22      780.63     17.63 o 
   0  10   2     4517.03     5072.15     42.81 o 
   1  10   2       17.48        8.97      3.45 o 
   2  10   2      274.36      236.54      8.39 o 
   3  10   2       10.34        2.64      2.97 o 
   4  10   2        2.83        1.11      2.93 o 
   5  10   2      255.21      232.40     11.27 o 
   6  10   2       24.75       26.64      5.20 o 
   7  10   2        5.91        5.75      4.29 o 
   8  10   2       11.97        4.70      4.35 o 
   9  10   2       41.14       57.73      8.04 o 
  -7  11   2       22.98       14.09      6.97 o 
  -6  11   2       39.91       27.53      7.53 o 
  -5  11   2      396.78      477.43     19.32 o 
  -4  11   2      136.95      106.43      9.68 o 
  -3  11   2       37.19       42.49      7.23 o 
  -2  11   2      113.92       99.78      9.02 o 
  -1  11   2       56.82       41.60      4.88 o 
   0  11   2       23.21       17.13      4.31 o 
   1  11   2      369.77      384.28     13.24 o 
   2  11   2        1.05       -0.13      3.15 o 
   3  11   2        0.20       -2.07      2.97 o 
   4  11   2      108.42      109.32      8.04 o 
   5  11   2        1.25       -0.91      3.46 o 
   6  11   2        1.26        0.72      3.64 o 
   7  11   2       14.88       17.82      5.59 o 
   8  11   2       66.52       72.16      8.71 o 
  -6  12   2       23.20       12.97      7.17 o 
  -5  12   2      137.03      139.64     17.34 o 
  -4  12   2      104.20      115.52     10.62 o 
  -3  12   2       45.28       34.44      8.41 o 
  -2  12   2       25.43       18.73      5.92 o 
  -1  12   2       54.72       46.32      7.34 o 
   0  12   2       10.04        2.05      3.33 o 
   1  12   2      222.89      222.47      9.16 o 
   2  12   2       17.32       11.25      3.48 o 
   3  12   2       80.46       56.57      6.88 o 
   4  12   2       33.49       36.52      6.16 o 
   5  12   2      101.75       97.45      8.80 o 
   6  12   2       41.21       34.87      6.38 o 
   7  12   2        2.73        0.17      4.65 o 
  -5  13   2       15.94        9.86      7.31 o 
  -4  13   2      113.49      127.79     11.93 o 
  -3  13   2       16.72       19.36      6.48 o 
  -2  13   2        1.15        0.99      5.16 o 
  -1  13   2       15.77       11.67      5.71 o 
   0  13   2       33.70       20.68      6.58 o 
   1  13   2      165.84      171.22      9.51 o 
   2  13   2       16.81       12.52      4.42 o 
   3  13   2        3.94        0.18      4.21 o 
   4  13   2       10.19       10.86      5.18 o 
   5  13   2      173.82      188.19     11.39 o 
   6  13   2      184.76      256.03     13.37 o 
  -4  14   2       21.60       24.37     13.08 o 
  -3  14   2      162.63      185.34     20.83 o 
  -2  14   2      100.75      143.15     20.12 o 
  -1  14   2        0.41       -0.47      5.29 o 
   0  14   2        4.60        2.50      5.67 o 
   1  14   2        0.82        0.83      4.21 o 
   2  14   2       16.04       17.95      9.70 o 
   3  14   2       25.74       27.87      6.30 o 
   4  14   2       85.69       90.15      8.97 o 
   5  14   2       32.37       45.85      7.77 o 
  -2  15   2        1.83       -3.88     10.45 o 
  -1  15   2        0.74       -3.89      9.51 o 
   0  15   2       28.75       42.87     13.13 o 
   3  15   2        5.09        7.84      7.68 o 
  -3 -14   3      423.46      546.42     29.77 o 
  -2 -14   3       79.72       85.28     13.86 o 
  -1 -14   3      252.48      277.15     19.82 o 
   0 -14   3        0.94        4.97      6.64 o 
  -5 -13   3        0.24       -3.92      7.46 o 
  -4 -13   3        6.84       -0.37      6.20 o 
  -3 -13   3        3.68        4.13      5.88 o 
  -2 -13   3        1.51       -1.25      5.55 o 
  -1 -13   3       15.60        2.50      6.31 o 
   0 -13   3      160.04      136.88     13.42 o 
   1 -13   3        5.55        3.82      6.45 o 
  -6 -12   3       38.81       43.03     10.47 o 
  -5 -12   3       13.32        9.65      7.54 o 
  -4 -12   3       26.80       23.43      7.85 o 
  -3 -12   3      243.15      247.06     17.78 o 
  -2 -12   3       11.43       11.67      6.86 o 
  -1 -12   3       40.09       22.43      7.30 o 
   0 -12   3      135.26      140.75     13.26 o 
   1 -12   3       99.34       91.59     10.86 o 
   2 -12   3        4.32        1.50      5.99 o 
   6 -12   3       29.57       22.71     12.71 o 
  -7 -11   3      125.25      157.13     17.44 o 
  -6 -11   3       17.74       15.74      8.29 o 
  -5 -11   3       11.06        5.96      5.88 o 
  -4 -11   3       24.75       19.47      7.21 o 
  -3 -11   3       67.98       52.66      9.51 o 
  -2 -11   3       88.13       83.46     11.10 o 
  -1 -11   3       45.70       25.18      7.51 o 
   0 -11   3       43.58       42.07      8.28 o 
   1 -11   3        2.12        2.01      5.06 o 
   2 -11   3      422.73      519.35     22.76 o 
   3 -11   3      209.88      194.93     13.81 o 
   7 -11   3        6.09        1.79     10.52 o 
  -8 -10   3        4.85        7.45      5.08 o 
  -7 -10   3        7.88        8.09      4.82 o 
  -6 -10   3       13.16       20.59      5.01 o 
  -5 -10   3        0.03       -0.77      3.19 o 
  -4 -10   3        6.43        3.21      3.22 o 
  -3 -10   3      169.18      184.66      9.07 o 
  -2 -10   3      682.18      714.87     19.21 o 
  -1 -10   3        1.32        0.00      2.80 o 
   0 -10   3       21.26       17.48      4.13 o 
   1 -10   3      453.58      466.58     16.55 o 
   2 -10   3       13.69        6.19      3.51 o 
   3 -10   3      621.24      627.73     15.96 o 
   4 -10   3      170.47      166.48     11.81 o 
   7 -10   3      212.91      236.54     23.02 o 
   8 -10   3       30.51       27.72     11.64 o 
  -9  -9   3       25.71       20.88      5.96 o 
  -8  -9   3       17.92       12.61      4.98 o 
  -7  -9   3      194.68      246.07     11.92 o 
  -6  -9   3      108.93       98.41      7.43 o 
  -5  -9   3       40.19       31.34      4.91 o 
  -4  -9   3       72.40       73.66      6.32 o 
  -3  -9   3      559.67      603.34     14.95 o 
  -2  -9   3       63.98       52.55      7.45 o 
  -1  -9   3        4.49        1.86      2.36 o 
   0  -9   3      194.13      142.91      7.53 o 
   1  -9   3      362.95      343.64     11.08 o 
   2  -9   3      495.36      480.36     19.74 o 
   3  -9   3      530.33      501.19     21.32 o 
   4  -9   3      116.67       83.52      6.29 o 
   5  -9   3      499.98      449.69     15.10 o 
   6  -9   3      118.24      131.77     12.31 o 
   7  -9   3       22.12       26.61      6.83 o 
   8  -9   3        5.41       11.07     10.21 o 
   9  -9   3        2.34       -1.04     10.75 o 
  -9  -8   3        6.12       10.61      5.11 o 
  -8  -8   3       26.46       27.36      5.52 o 
  -7  -8   3        0.11        0.98      3.48 o 
  -6  -8   3        2.13        2.10      3.50 o 
  -5  -8   3       57.73       56.29      5.61 o 
  -4  -8   3      584.97      563.25     14.46 o 
  -3  -8   3      479.03      458.30     12.64 o 
  -2  -8   3      200.49      180.64      7.75 o 
  -1  -8   3       12.65       14.57      2.99 o 
   0  -8   3      279.36      251.12     10.21 o 
   1  -8   3      867.87      822.36     26.78 o 
   2  -8   3      262.11      220.04     11.26 o 
   3  -8   3     1453.57     1636.08     34.88 o 
   4  -8   3        0.25        1.19      2.60 o 
   5  -8   3       49.67       34.95      4.90 o 
   6  -8   3       66.88       59.60      9.43 o 
   7  -8   3      329.54      377.62     19.75 o 
   8  -8   3        4.41        7.22      5.45 o 
   9  -8   3       33.84       21.06      6.68 o 
 -10  -7   3        2.48       -1.66      4.91 o 
  -9  -7   3       12.92       11.80      5.11 o 
  -8  -7   3       60.68       67.63      7.46 o 
  -7  -7   3      122.59      122.24      8.13 o 
  -6  -7   3       16.34        7.43      3.08 o 
  -5  -7   3      277.27      286.13     10.51 o 
  -4  -7   3      184.77      158.52      7.62 o 
  -3  -7   3      637.03      661.07     14.28 o 
  -2  -7   3      795.41      836.72     15.30 o 
  -1  -7   3      156.53      177.85      6.90 o 
   0  -7   3       81.52       45.06      4.01 o 
   1  -7   3      891.20      883.80     16.50 o 
   2  -7   3       87.83       73.78      5.00 o 
   3  -7   3      210.85      150.99      6.86 o 
   4  -7   3     1084.57     1027.78     20.39 o 
   5  -7   3      130.64      112.71      6.39 o 
   6  -7   3      108.37       74.38      7.17 o 
   7  -7   3       91.76       66.10      9.45 o 
   8  -7   3        0.02       -1.16      4.33 o 
   9  -7   3        0.03       -2.75      4.97 o 
  10  -7   3        7.12        2.42      5.89 o 
 -10  -6   3       15.82       16.75      5.43 o 
  -9  -6   3       34.55       40.51      6.24 o 
  -8  -6   3       54.28       69.00      6.83 o 
  -7  -6   3        2.78        1.46      3.13 o 
  -6  -6   3       70.40       52.34      5.66 o 
  -5  -6   3      218.72      198.26      6.61 o 
  -4  -6   3       18.63        7.16      2.09 o 
  -3  -6   3      473.67      497.63     14.61 o 
  -2  -6   3      347.05      295.47      8.68 o 
  -1  -6   3     2942.42     3183.03     64.83 o 
   0  -6   3      430.21      534.76     27.85 o 
   1  -6   3       90.75       53.05      3.73 o 
   2  -6   3      119.57       76.53      4.59 o 
   3  -6   3      301.77      322.70      9.07 o 
   4  -6   3      355.95      354.76      9.88 o 
   5  -6   3       20.93       15.30      3.20 o 
   6  -6   3       20.66        9.20      3.18 o 
   7  -6   3      106.23      109.31      7.35 o 
   8  -6   3       55.49       40.37      6.50 o 
   9  -6   3        1.63       -2.05      4.32 o 
  10  -6   3        1.89       -0.01      5.02 o 
 -10  -5   3       14.06       16.92      5.56 o 
  -9  -5   3       75.62       79.28      7.59 o 
  -8  -5   3       42.25       31.67      5.17 o 
  -7  -5   3      229.14      254.29     10.69 o 
  -6  -5   3      489.84      512.88     13.85 o 
  -5  -5   3       47.87       29.23      3.09 o 
  -4  -5   3      270.65      222.20      6.23 o 
  -3  -5   3      262.35      232.15      6.15 o 
  -2  -5   3      221.76      158.16      4.90 o 
  -1  -5   3      534.79      562.80     10.45 o 
   0  -5   3      107.17      102.53      4.58 o 
   1  -5   3      358.63      314.27      9.45 o 
   2  -5   3     4291.75     4699.47     30.99 o 
   3  -5   3     1824.00     2025.21     50.27 o 
   4  -5   3        2.59        2.52      1.73 o 
   5  -5   3       38.07       31.36      3.85 o 
   6  -5   3     2641.10     2796.92     58.99 o 
   7  -5   3        3.15        0.97      2.49 o 
   8  -5   3      102.50      103.83      6.59 o 
   9  -5   3        1.06        1.36      4.27 o 
  10  -5   3       93.37       96.75     12.07 o 
 -10  -4   3       34.22       40.66      6.89 o 
  -9  -4   3       16.53       19.37      4.91 o 
  -8  -4   3      145.53      142.36      8.48 o 
  -7  -4   3      426.96      451.65     13.44 o 
  -6  -4   3     1769.56     1872.98     26.93 o 
  -5  -4   3      620.71      629.76      9.99 o 
  -4  -4   3       83.54       77.74      3.52 o 
  -3  -4   3     1230.04     1309.63     18.31 o 
  -2  -4   3      521.34      554.67      8.28 o 
  -1  -4   3      135.25       99.29      3.40 o 
   0  -4   3      892.76      954.47     12.04 o 
   1  -4   3     1884.45     2209.98     18.32 o 
   2  -4   3      165.04      169.82      5.34 o 
   3  -4   3       45.90       15.00      2.22 o 
   4  -4   3      239.86      219.84     12.85 o 
   5  -4   3      117.49       85.36      5.77 o 
   6  -4   3      190.65      181.85      7.66 o 
   7  -4   3       23.78       24.46      5.17 o 
   8  -4   3        7.95        5.90      3.03 o 
   9  -4   3       64.29       50.61      6.58 o 
  10  -4   3       30.63       28.35      8.07 o 
  11  -4   3        0.08       -1.67      6.12 o 
 -11  -3   3       22.51       36.05      7.21 o 
 -10  -3   3        8.49       11.19      4.91 o 
  -9  -3   3       10.51        5.76      3.99 o 
  -8  -3   3      125.54      113.06      7.53 o 
  -7  -3   3      135.10      110.42      6.95 o 
  -6  -3   3       34.01       27.98      2.60 o 
  -5  -3   3        0.02        1.03      1.24 o 
  -4  -3   3       47.76       71.49      3.13 o 
  -3  -3   3       10.91       32.15      2.09 o 
  -2  -3   3      525.11      440.23      6.62 o 
  -1  -3   3        2.25        5.61      1.04 o 
   0  -3   3     5306.03     5439.84     82.47 o 
   1  -3   3      840.57      775.24      9.32 o 
   2  -3   3     1399.12     1321.20     12.85 o 
   3  -3   3      943.79     1025.86     12.26 o 
   4  -3   3      613.69      612.35     10.48 o 
   5  -3   3       36.00       28.36      3.27 o 
   6  -3   3      464.58      372.99     10.31 o 
   7  -3   3       42.04       29.95      3.68 o 
   8  -3   3      335.10      370.20     10.46 o 
   9  -3   3      206.94      195.68     12.40 o 
  10  -3   3        1.03        0.52      4.59 o 
  11  -3   3       20.01       19.72      7.90 o 
 -11  -2   3       25.71       30.68      8.72 o 
 -10  -2   3        2.95       -3.36      4.09 o 
  -9  -2   3       27.37       23.46      6.72 o 
  -8  -2   3       63.31       79.88      6.52 o 
  -7  -2   3      133.64      130.95      4.94 o 
  -6  -2   3      114.78       98.92      4.03 o 
  -5  -2   3       15.23       15.04      1.90 o 
  -4  -2   3      203.17      304.43      5.69 o 
  -3  -2   3      119.52      119.27      3.31 o 
  -2  -2   3     2546.80     2422.34     35.33 o 
  -1  -2   3     2031.05     1956.21     28.29 o 
   0  -2   3     2412.24     2552.67     39.68 o 
   1  -2   3     8207.18     8157.05     32.89 o 
   2  -2   3      966.99     1103.41     10.23 o 
   3  -2   3     1253.89     1208.53     12.47 o 
   4  -2   3       26.29       24.41      2.59 o 
   5  -2   3      112.38       86.48      4.59 o 
   6  -2   3      222.40      207.62      8.97 o 
   7  -2   3     1095.25     1125.74     26.06 o 
   8  -2   3      109.71       89.06      5.28 o 
   9  -2   3      242.36      249.98     11.04 o 
  10  -2   3      337.76      352.05     13.76 o 
  11  -2   3        9.81        7.34      6.27 o 
 -11  -1   3       46.44       50.32      9.81 o 
 -10  -1   3        1.41       -1.06      3.66 o 
  -9  -1   3       32.45       35.28      5.51 o 
  -8  -1   3      186.15      174.49      8.94 o 
  -7  -1   3      587.44      547.66     13.94 o 
  -6  -1   3       87.03       88.27      4.19 o 
  -5  -1   3        1.72       14.39      1.86 o 
  -4  -1   3      124.02       94.72      3.28 o 
  -3  -1   3      577.27      609.58      7.82 o 
  -2  -1   3     6246.87     6388.01     49.75 o 
   1  -1   3     1652.00     1724.53     23.65 o 
   2  -1   3      102.03      103.61     12.99 o 
   3  -1   3        2.59        4.44      1.09 o 
   4  -1   3      992.57      932.61     12.65 o 
   5  -1   3      142.12       87.42      7.02 o 
   6  -1   3      820.92      787.14     12.05 o 
   7  -1   3       13.41        9.95      2.47 o 
   8  -1   3       15.81       15.05      3.01 o 
   9  -1   3       57.77       57.87      6.43 o 
  10  -1   3        1.78        2.84      3.92 o 
  11  -1   3        8.94        3.38      4.77 o 
 -11   0   3       16.24       12.67      7.35 o 
 -10   0   3       45.56       36.77      8.14 o 
  -9   0   3       31.23       21.11      4.97 o 
  -8   0   3        0.31        1.84      2.13 o 
  -7   0   3       69.12       77.41      4.11 o 
  -6   0   3       27.48       21.16      2.51 o 
  -5   0   3       48.11       29.52      7.13 o 
  -4   0   3     4466.72     4645.58     71.31 o 
  -3   0   3     5782.57     5999.77     40.30 o 
  -2   0   3     1583.41     1490.20      9.83 o 
   0   0   3      147.87      136.01      5.85 o 
   1   0   3      893.40      943.90      7.06 o 
   2   0   3     8569.36     8550.11     39.78 o 
   3   0   3       30.27       43.53      3.88 o 
   4   0   3      745.08      806.47     16.32 o 
   5   0   3      152.20      155.46      9.18 o 
   6   0   3       28.74       10.55      1.97 o 
   7   0   3      219.74      213.67      7.97 o 
   8   0   3      146.34      138.64      7.73 o 
   9   0   3        3.86        2.14      3.34 o 
  10   0   3       80.48       96.38      8.30 o 
  11   0   3        1.37        0.77      4.21 o 
 -11   1   3      194.49      235.31     17.62 o 
 -10   1   3       54.49       52.53      9.61 o 
  -9   1   3       22.79       17.92      6.07 o 
  -8   1   3      362.30      408.51      9.77 o 
  -7   1   3      147.91      128.30      5.35 o 
  -6   1   3        2.94        3.92      1.68 o 
  -5   1   3     1231.43     1368.39     28.56 o 
  -4   1   3       44.34       26.66      3.47 o 
  -3   1   3      291.20      277.08      5.08 o 
  -2   1   3      549.10      464.78      6.95 o 
  -1   1   3      433.04      420.91      4.49 o 
   1   1   3      506.73      499.47      4.69 o 
   2   1   3     1123.22     1014.10     13.56 o 
   3   1   3     1513.19     1585.93     26.93 o 
   4   1   3     3554.52     3918.09     28.19 o 
   5   1   3      220.45      191.24      5.07 o 
   6   1   3       19.34       25.06      2.73 o 
   7   1   3       44.72       33.05      4.00 o 
   8   1   3       57.27       57.61      5.51 o 
   9   1   3       61.67       54.85      6.35 o 
  10   1   3       97.86       77.20      7.86 o 
  11   1   3      144.23      157.83     10.57 o 
 -11   2   3        0.66        0.98      6.32 o 
 -10   2   3      130.22      142.29     13.22 o 
  -9   2   3      176.37      169.98     13.29 o 
  -8   2   3      331.62      326.24     11.08 o 
  -7   2   3       37.82       26.85      3.27 o 
  -6   2   3        2.64        0.23      1.79 o 
  -5   2   3      282.33      270.91      6.58 o 
  -4   2   3        1.11        0.88      1.28 o 
  -3   2   3     2681.61     2740.72     52.57 o 
  -2   2   3     1671.13     1539.75     28.50 o 
  -1   2   3     3528.83     3781.28     83.95 o 
   0   2   3        0.96        0.38      0.47 o 
   1   2   3     1159.41     1024.15      8.26 o 
   2   2   3     1644.49     1738.06     11.44 o 
   3   2   3     1720.55     1740.82     17.99 o 
   4   2   3       69.75       81.02      5.97 o 
   5   2   3        5.63        3.14      1.05 o 
   6   2   3       81.43       61.91      2.66 o 
   7   2   3       96.60       86.28      5.99 o 
   8   2   3      378.13      378.81     12.72 o 
   9   2   3        9.18       11.42      3.91 o 
  10   2   3        8.53        4.28      4.03 o 
  11   2   3        0.02        1.75      4.04 o 
 -11   3   3       59.75       67.00     12.79 o 
 -10   3   3        4.96        4.78      5.44 o 
  -9   3   3       49.77       40.97      5.78 o 
  -8   3   3       13.61        4.25      3.13 o 
  -7   3   3      549.08      590.18     13.76 o 
  -6   3   3      174.20      151.16      5.75 o 
  -5   3   3       92.97       94.79      4.22 o 
  -4   3   3        9.84        9.31      1.68 o 
  -3   3   3      228.69      307.67      7.90 o 
  -2   3   3      247.88      211.72      6.54 o 
  -1   3   3        5.21        3.22      1.28 o 
   0   3   3     7705.05     7574.76     28.89 o 
   1   3   3      248.35      255.69      4.57 o 
   2   3   3      769.69      778.92      7.45 o 
   3   3   3      317.84      270.63      7.62 o 
   4   3   3     1196.58     1171.16     24.60 o 
   5   3   3      718.00      677.88     14.32 o 
   6   3   3     1077.41     1083.93     19.11 o 
   7   3   3     1137.57     1180.50     21.26 o 
   8   3   3       22.23       20.68      4.36 o 
   9   3   3        9.96        9.27      3.69 o 
  10   3   3       77.70       75.45      7.33 o 
  11   3   3      106.89      114.53     11.57 o 
 -10   4   3       79.07       79.02     12.56 o 
  -9   4   3        3.16        2.41      3.73 o 
  -8   4   3      100.69       95.94     11.66 o 
  -7   4   3       43.91       27.80      4.65 o 
  -6   4   3     1740.08     1842.51     61.04 o 
  -5   4   3      218.74      196.24     10.86 o 
  -4   4   3        1.95        1.81      1.38 o 
  -3   4   3      273.75      216.39      6.36 o 
  -2   4   3      437.74      471.84     10.84 o 
  -1   4   3     5022.53     5208.63    119.22 o 
   0   4   3      859.68      911.89      9.71 o 
   1   4   3       77.24       80.78      3.06 o 
   2   4   3      436.33      381.41      6.50 o 
   3   4   3      370.42      275.61      4.34 o 
   4   4   3      746.74      716.89     14.21 o 
   5   4   3      459.29      403.67     11.33 o 
   6   4   3      428.08      398.87     11.99 o 
   7   4   3      197.45      201.13      9.29 o 
   8   4   3      989.43     1045.42     21.68 o 
   9   4   3        1.15        2.13      3.37 o 
  10   4   3        4.68        5.83      4.35 o 
  11   4   3       14.70        6.65      4.92 o 
 -10   5   3        3.50        2.44      4.76 o 
  -9   5   3       61.98       44.68      6.73 o 
  -8   5   3       84.04       70.72      8.71 o 
  -7   5   3       79.53       54.80      6.42 o 
  -6   5   3       51.12       53.36      6.06 o 
  -5   5   3      102.37       81.14      4.19 o 
  -4   5   3       29.29       25.20      2.47 o 
  -3   5   3      198.17      250.82      7.45 o 
  -2   5   3     2586.01     2737.25     81.07 o 
  -1   5   3      307.99      347.93      9.62 o 
   0   5   3      340.06      322.11      6.49 o 
   1   5   3      329.10      325.45      6.67 o 
   2   5   3     6288.22     6770.76     73.23 o 
   3   5   3      650.91      652.10     14.18 o 
   4   5   3      772.11      721.96     14.94 o 
   5   5   3       12.40       14.06      3.14 o 
   6   5   3      655.18      706.79     16.73 o 
   7   5   3      531.44      563.82     15.78 o 
   8   5   3      199.16      208.97     10.17 o 
   9   5   3       19.97       10.89      4.32 o 
  10   5   3        0.38        1.72      3.86 o 
  11   5   3        4.02        6.75      4.62 o 
 -10   6   3      165.87      194.28     12.55 o 
  -9   6   3        8.14       11.58      4.89 o 
  -8   6   3       26.16       17.18      5.02 o 
  -7   6   3      295.06      287.72     12.73 o 
  -6   6   3      644.94      601.24     17.23 o 
  -5   6   3      186.31      155.66      8.61 o 
  -4   6   3       78.60       77.03      3.79 o 
  -3   6   3       46.16       24.98      2.21 o 
  -2   6   3       97.98       87.85      3.70 o 
  -1   6   3      213.05      222.76      6.05 o 
   0   6   3      289.72      317.06      7.06 o 
   1   6   3      527.88      660.40     10.48 o 
   2   6   3       78.84       63.32      3.48 o 
   3   6   3     1224.81     1234.99     24.17 o 
   4   6   3        0.64        1.06      1.41 o 
   5   6   3      176.60      147.25      7.65 o 
   6   6   3        0.36        1.19      2.74 o 
   7   6   3        8.88       10.75      3.61 o 
   8   6   3       48.07       35.46      5.49 o 
   9   6   3        3.51        4.57      4.04 o 
  10   6   3       42.94       41.18      6.54 o 
  11   6   3        0.92        1.65      5.33 o 
  -9   7   3       12.28       11.36      5.53 o 
  -8   7   3        6.90        3.74      4.36 o 
  -7   7   3        3.04       -0.95      3.38 o 
  -6   7   3       98.75       92.86      7.60 o 
  -5   7   3       19.02       10.84      4.11 o 
  -4   7   3      268.48      269.40     11.48 o 
  -3   7   3      364.88      359.52     13.06 o 
  -2   7   3      227.13      181.20      8.37 o 
  -1   7   3      341.31      406.92      8.97 o 
   0   7   3        0.59        0.26      1.50 o 
   1   7   3      137.86      150.13      5.52 o 
   2   7   3     2782.19     2918.97     57.45 o 
   3   7   3        0.98        1.68      1.73 o 
   4   7   3      157.58      107.91      7.37 o 
   5   7   3       67.21       62.44      6.06 o 
   6   7   3      163.21      188.81      9.57 o 
   7   7   3     1647.44     1884.71     35.93 o 
   8   7   3      377.91      409.15     15.06 o 
   9   7   3      306.47      326.38     14.16 o 
  10   7   3        1.10        2.96      4.63 o 
  -9   8   3        2.88        3.24      5.66 o 
  -8   8   3       10.05        2.12      4.84 o 
  -7   8   3       15.97       11.23      4.70 o 
  -6   8   3        0.04        1.55      3.80 o 
  -5   8   3       79.42       75.23      7.95 o 
  -4   8   3        0.11       -0.90      3.28 o 
  -3   8   3      464.68      456.12     30.06 o 
  -2   8   3      602.24      585.73     14.03 o 
  -1   8   3      625.61      642.72     12.00 o 
   0   8   3       31.82       19.15      2.81 o 
   1   8   3      336.52      318.74      8.53 o 
   2   8   3      118.43      132.33      5.68 o 
   3   8   3      387.46      351.17      8.94 o 
   4   8   3      193.68      189.07      9.05 o 
   5   8   3       66.86       49.69      5.78 o 
   6   8   3        3.11        3.92      2.98 o 
   7   8   3       18.47       18.77      4.64 o 
   8   8   3       23.95       21.37      5.31 o 
   9   8   3        4.98        2.13      4.24 o 
  10   8   3       62.48       54.54      8.01 o 
  -9   9   3       20.50       12.91      6.64 o 
  -8   9   3       52.83       36.88      7.86 o 
  -7   9   3       74.82       71.28      9.06 o 
  -6   9   3      469.78      471.70     17.81 o 
  -5   9   3      287.18      310.37     14.47 o 
  -4   9   3        0.44       -0.39      3.29 o 
  -3   9   3        3.68        0.15      3.21 o 
  -2   9   3      407.56      396.74      9.96 o 
  -1   9   3        1.15       -0.48      2.13 o 
   0   9   3     1246.12     1255.41     17.61 o 
   1   9   3        7.42        4.55      2.35 o 
   2   9   3      533.88      576.56     25.07 o 
   3   9   3        0.07        0.80      2.26 o 
   4   9   3       78.78       44.66      5.55 o 
   5   9   3        2.87       -0.84      2.75 o 
   6   9   3        9.83        2.15      3.35 o 
   7   9   3       45.16       30.66      5.58 o 
   8   9   3      225.16      243.55     12.63 o 
   9   9   3       38.50       37.00      6.85 o 
  -8  10   3        1.66        0.31      6.04 o 
  -7  10   3       51.19       66.89      9.68 o 
  -6  10   3       12.71        5.90      5.03 o 
  -5  10   3       71.65       65.87      8.74 o 
  -4  10   3        2.39        1.02      3.93 o 
  -3  10   3      686.42      756.79     21.35 o 
  -2  10   3        1.67       -0.64      3.33 o 
  -1  10   3       13.58       14.51      3.72 o 
   0  10   3      607.71      615.06     28.87 o 
   1  10   3     1282.69     1433.51     37.07 o 
   2  10   3       11.77        8.86      2.78 o 
   3  10   3        5.78        7.39      2.90 o 
   4  10   3        0.25       -2.66      2.95 o 
   5  10   3       14.62        5.87      3.74 o 
   6  10   3      137.17      129.27      8.97 o 
   7  10   3       14.72       17.34      5.07 o 
   8  10   3       27.87       23.32      5.96 o 
   9  10   3        9.34       13.25      5.99 o 
  -7  11   3       16.32       15.42      6.62 o 
  -6  11   3      129.85      101.32     11.24 o 
  -5  11   3      354.88      330.40     16.19 o 
  -4  11   3       30.32       20.37      6.18 o 
  -3  11   3       39.56       41.06      8.25 o 
  -2  11   3      129.05      124.41      9.65 o 
  -1  11   3        8.14        5.88      4.19 o 
   0  11   3      529.39      576.15     13.91 o 
   1  11   3      189.47      169.93      7.69 o 
   2  11   3       19.81       11.64      3.26 o 
   3  11   3        6.49        2.19      3.40 o 
   4  11   3      420.13      422.68     14.99 o 
   5  11   3       12.43        3.37      3.67 o 
   6  11   3       54.05       34.69      6.21 o 
   7  11   3       82.12       93.08      9.26 o 
   8  11   3       19.98       13.83      5.47 o 
  -6  12   3      348.71      412.91     19.27 o 
  -5  12   3        6.19        8.87      6.15 o 
  -4  12   3        0.55       -2.54      5.12 o 
  -3  12   3       34.14       22.13      6.36 o 
  -2  12   3        0.03        0.51      4.47 o 
  -1  12   3      157.72      162.77     10.87 o 
   0  12   3       34.43       24.46      7.76 o 
   1  12   3      281.66      311.86     15.34 o 
   2  12   3      182.17      163.02      8.66 o 
   3  12   3       44.71       40.21      9.41 o 
   4  12   3        5.27       -1.38      3.63 o 
   5  12   3       51.84       35.41      6.17 o 
   6  12   3       70.78       65.20      8.17 o 
   7  12   3       57.21       53.34      7.88 o 
  -5  13   3       72.84       53.40      9.51 o 
  -4  13   3        0.31        0.99      5.62 o 
  -3  13   3       16.78       11.72      6.09 o 
  -2  13   3       71.22       78.42      9.60 o 
  -1  13   3       20.56       18.17      5.83 o 
   0  13   3        2.90        1.12      4.91 o 
   1  13   3       73.93       67.88      6.29 o 
   2  13   3      150.63      149.89      9.43 o 
   3  13   3       40.84       35.54      9.43 o 
   4  13   3       77.41       85.90     13.37 o 
   5  13   3        0.03       -0.27      4.42 o 
   6  13   3       58.49       57.61      8.26 o 
  -4  14   3        4.45        2.03      7.56 o 
  -3  14   3        4.30        0.37      6.10 o 
  -2  14   3        8.11       -1.32      5.92 o 
  -1  14   3       30.87       36.56      9.53 o 
   0  14   3        5.50        5.81      5.72 o 
   1  14   3       15.79       14.69      6.48 o 
   2  14   3       38.96       36.51      6.55 o 
   3  14   3        6.11        6.47      4.75 o 
   4  14   3       49.10       40.22      9.18 o 
   5  14   3        3.38       -2.00      4.99 o 
  -2  15   3        0.04        3.93     10.73 o 
  -1  15   3        1.09        0.57      9.90 o 
   0  15   3        3.21        0.08      6.32 o 
   1  15   3        7.89       -1.30      7.88 o 
   3  15   3        6.85        1.01      7.13 o 
  -3 -14   4        1.17       -1.78      7.48 o 
  -2 -14   4       13.79        8.61      8.11 o 
  -1 -14   4        0.26        2.08      7.67 o 
   0 -14   4       83.91      101.78     14.86 o 
  -5 -13   4        1.88       -4.51      6.90 o 
  -4 -13   4       12.12       17.39      8.87 o 
  -3 -13   4       58.91       54.69     11.36 o 
  -2 -13   4        2.07       -4.18      5.74 o 
  -1 -13   4       71.99       89.52     12.86 o 
   0 -13   4       44.51       27.52      8.99 o 
   1 -13   4       40.73       40.06      9.69 o 
  -6 -12   4        1.88        3.21      7.05 o 
  -5 -12   4       66.03       87.45     13.87 o 
  -4 -12   4        1.53       -1.68      5.15 o 
  -3 -12   4       31.87       21.02      7.78 o 
  -2 -12   4      163.40      177.40     15.79 o 
  -1 -12   4        1.38        3.00      5.68 o 
   0 -12   4       95.29      106.88     11.88 o 
   1 -12   4       37.05       23.51      7.99 o 
   2 -12   4        0.36       -2.11      5.87 o 
  -7 -11   4        0.02        0.75      7.19 o 
  -6 -11   4        1.14       -3.52      6.73 o 
  -5 -11   4        9.65       11.28      6.73 o 
  -4 -11   4       66.87       66.91     11.36 o 
  -3 -11   4        1.46        2.01      5.36 o 
  -2 -11   4       11.98        8.07      5.33 o 
  -1 -11   4      111.65       97.94     12.63 o 
   0 -11   4      203.02      202.07     15.04 o 
   1 -11   4        3.01        0.20      4.95 o 
   2 -11   4        0.28        2.37      5.53 o 
   3 -11   4      635.01      647.98     25.10 o 
   7 -11   4        1.45       -0.73      8.25 o 
  -8 -10   4       11.31        4.54      5.15 o 
  -7 -10   4       18.93        9.91      5.05 o 
  -6 -10   4        0.09       -0.70      3.67 o 
  -5 -10   4       51.00       61.34      6.26 o 
  -4 -10   4       16.86       14.42      4.05 o 
  -3 -10   4       41.02       15.83      6.80 o 
  -2 -10   4      224.43      186.42     13.93 o 
  -1 -10   4      267.12      260.07     16.75 o 
   0 -10   4      132.18      107.81     11.24 o 
   1 -10   4      125.88       99.12     10.49 o 
   2 -10   4        1.77       -0.81      4.47 o 
   3 -10   4       30.90       21.48      6.32 o 
   4 -10   4      371.95      386.79     18.31 o 
   8 -10   4       21.99       26.85     12.73 o 
  -8  -9   4        0.27        2.31      4.23 o 
  -7  -9   4       18.24       20.32      4.95 o 
  -6  -9   4       60.78       55.52      6.44 o 
  -5  -9   4      240.01      257.61     10.86 o 
  -4  -9   4      130.45       98.94      6.71 o 
  -3  -9   4       37.26       32.30      4.63 o 
  -2  -9   4       63.94       38.23      5.88 o 
  -1  -9   4      619.59      636.89     21.01 o 
   0  -9   4     1218.41     1215.58     19.76 o 
   1  -9   4      409.62      412.71     12.09 o 
   2  -9   4      194.84      148.41      7.64 o 
   3  -9   4      336.03      368.04     18.19 o 
   4  -9   4      103.59       83.95      6.27 o 
   5  -9   4      128.44      113.05     10.04 o 
   8  -9   4        0.06        4.10      9.63 o 
   9  -9   4       48.40       38.64     13.01 o 
  -9  -8   4       22.27       22.57      6.02 o 
  -8  -8   4        6.74        9.53      4.44 o 
  -7  -8   4       35.38       29.36      5.36 o 
  -6  -8   4       72.44       70.52      6.35 o 
  -5  -8   4       32.08       31.90      4.70 o 
  -4  -8   4       96.39       93.78      6.52 o 
  -3  -8   4       14.10       20.24      3.51 o 
  -2  -8   4       18.29       10.77      3.00 o 
  -1  -8   4      309.63      280.91      7.78 o 
   0  -8   4      288.72      252.48      8.75 o 
   1  -8   4       65.03       34.72      4.22 o 
   2  -8   4        5.93        3.73      2.65 o 
   3  -8   4        0.77        2.14      2.63 o 
   4  -8   4      212.82      184.73      8.30 o 
   5  -8   4      293.90      293.61     10.73 o 
   6  -8   4        1.03        1.17      3.27 o 
   7  -8   4       40.07       32.77      7.88 o 
   8  -8   4      292.53      315.11     24.74 o 
   9  -8   4       42.36       36.20     11.93 o 
  -9  -7   4       12.96       13.73      5.17 o 
  -8  -7   4        1.71       -0.91      3.29 o 
  -7  -7   4       11.25        5.71      3.44 o 
  -6  -7   4      304.73      361.34     14.18 o 
  -5  -7   4      330.29      337.22     16.25 o 
  -4  -7   4      565.83      624.78     14.54 o 
  -3  -7   4       55.25       42.04      4.12 o 
  -2  -7   4      644.75      671.11     32.21 o 
  -1  -7   4      118.21       92.26      5.05 o 
   0  -7   4     2214.42     2231.50     52.06 o 
   1  -7   4      254.45      206.39      7.45 o 
   2  -7   4       14.15       10.94      2.80 o 
   3  -7   4      391.35      332.89     18.20 o 
   4  -7   4      618.12      643.87     24.59 o 
   5  -7   4      851.98      889.83     18.43 o 
   6  -7   4      193.03      158.61      8.02 o 
   7  -7   4       45.95       37.59      5.50 o 
   8  -7   4       27.38       20.64      6.08 o 
   9  -7   4       58.59       57.74      8.41 o 
  10  -7   4       55.69       55.84      9.08 o 
 -10  -6   4       22.93       10.27      5.39 o 
  -9  -6   4       66.02       83.51     13.81 o 
  -8  -6   4        4.01        0.99      3.37 o 
  -7  -6   4      119.15      106.47      7.44 o 
  -6  -6   4       24.63       18.75      4.06 o 
  -5  -6   4     1260.25     1367.66     17.05 o 
  -4  -6   4      355.08      336.04      8.32 o 
  -3  -6   4       67.14       43.78      3.38 o 
  -2  -6   4       41.24       25.85      4.05 o 
  -1  -6   4      877.31      842.37     14.32 o 
   0  -6   4      730.79      735.57     19.27 o 
   1  -6   4        9.21        4.09      1.88 o 
   2  -6   4      381.81      440.03     10.24 o 
   3  -6   4        1.70        1.85      2.01 o 
   4  -6   4      818.54      884.80     30.53 o 
   5  -6   4       29.49       21.51      3.54 o 
   6  -6   4       16.06        9.47      3.10 o 
   7  -6   4      104.49       83.16      6.51 o 
   8  -6   4      101.63      108.52      8.93 o 
   9  -6   4       92.91       86.33     10.49 o 
  10  -6   4      106.81       90.18     10.30 o 
 -10  -5   4       23.25       18.88      5.62 o 
  -9  -5   4       34.68       25.09      5.55 o 
  -8  -5   4      176.19      180.13      9.78 o 
  -7  -5   4       20.36       13.21      3.53 o 
  -6  -5   4        1.55        3.29      2.62 o 
  -5  -5   4      171.95      168.66      5.84 o 
  -4  -5   4      360.52      356.07      7.88 o 
  -3  -5   4      321.60      369.43      7.78 o 
  -2  -5   4       99.66       84.50      3.71 o 
  -1  -5   4     1810.47     1866.62     30.03 o 
   0  -5   4        2.90        1.22      1.43 o 
   1  -5   4      948.04     1061.64     16.11 o 
   2  -5   4      351.62      390.58     23.60 o 
   3  -5   4     1542.32     1701.38     28.67 o 
   4  -5   4        0.17        1.73      1.96 o 
   5  -5   4     1211.77     1234.04     28.54 o 
   6  -5   4     1255.63     1283.07     38.83 o 
   7  -5   4      264.25      248.16     10.06 o 
   8  -5   4      341.60      359.49     11.13 o 
   9  -5   4      106.30       89.24      8.31 o 
  10  -5   4       87.30      102.30     13.37 o 
 -10  -4   4        0.76       -0.34      4.54 o 
  -9  -4   4      272.11      350.67     14.20 o 
  -8  -4   4        7.04        6.31      3.58 o 
  -7  -4   4       12.06       10.21      3.61 o 
  -6  -4   4        0.05        3.24      2.02 o 
  -5  -4   4     1121.45     1092.57     13.54 o 
  -4  -4   4        2.98        2.75      1.44 o 
  -3  -4   4        0.81        8.36      1.63 o 
  -2  -4   4      821.63      969.90     15.71 o 
  -1  -4   4      991.86     1006.96     19.54 o 
   0  -4   4      168.75      161.81      4.10 o 
   1  -4   4      233.87      360.71     13.36 o 
   2  -4   4      102.35      105.42      4.16 o 
   3  -4   4      101.99       80.28      3.92 o 
   4  -4   4      670.00      566.92     10.84 o 
   5  -4   4       43.41       33.37      3.69 o 
   6  -4   4     1776.73     1774.48     22.90 o 
   7  -4   4      254.47      236.25      9.59 o 
   8  -4   4       17.98        8.43      3.35 o 
   9  -4   4      140.03      135.04      7.45 o 
  10  -4   4      403.28      476.23     22.47 o 
  11  -4   4       10.48        9.57      7.46 o 
 -10  -3   4       75.21       82.09      8.72 o 
  -9  -3   4       51.43       53.51      6.68 o 
  -8  -3   4      269.88      267.43     17.95 o 
  -7  -3   4      105.93       92.30      6.55 o 
  -6  -3   4        0.71       -0.03      1.57 o 
  -5  -3   4       39.04       33.88      2.68 o 
  -4  -3   4      158.11      137.41      4.33 o 
  -3  -3   4     1009.37      992.59     10.76 o 
  -2  -3   4     1726.93     1825.72     13.70 o 
  -1  -3   4      284.51      226.76     13.11 o 
   0  -3   4      364.84      352.38     11.02 o 
   1  -3   4       21.22       16.54      5.20 o 
   2  -3   4     1061.39     1063.55     23.51 o 
   3  -3   4     2276.73     2408.15     19.09 o 
   4  -3   4       61.19       55.51      4.95 o 
   5  -3   4     2719.55     2867.14     25.20 o 
   6  -3   4       15.30       11.11      2.78 o 
   7  -3   4      679.11      652.07     24.15 o 
   8  -3   4       91.02       72.81      5.30 o 
   9  -3   4      790.53      870.81     18.67 o 
  10  -3   4        5.05        3.13      4.12 o 
  11  -3   4       19.12       15.47      7.22 o 
 -11  -2   4        0.32        2.47      6.32 o 
 -10  -2   4        5.23        7.48      4.69 o 
  -9  -2   4      353.61      393.42     14.42 o 
  -8  -2   4        0.07        1.04      2.83 o 
  -7  -2   4      183.28      149.43      5.42 o 
  -6  -2   4       28.05       14.61      2.15 o 
  -5  -2   4       43.15       25.12      2.37 o 
  -4  -2   4      139.01       94.84      3.39 o 
  -3  -2   4      259.99      268.89      5.15 o 
  -2  -2   4     1148.25     1111.91      9.78 o 
  -1  -2   4     6923.53     6930.52     46.97 o 
   0  -2   4       77.81       55.29      3.71 o 
   1  -2   4     1727.21     1772.42     17.59 o 
   2  -2   4      280.66      355.01      5.54 o 
   3  -2   4      473.57      483.67     13.57 o 
   4  -2   4     2693.48     2801.38     24.19 o 
   5  -2   4      285.68      308.62      8.25 o 
   6  -2   4     1267.85     1282.53     37.65 o 
   7  -2   4        8.43        5.24      2.47 o 
   8  -2   4        0.10        0.15      2.34 o 
   9  -2   4        9.63        9.37      3.80 o 
  10  -2   4       45.19       41.35      6.24 o 
  11  -2   4        6.20        0.80      5.84 o 
 -11  -1   4        1.96       -0.77      5.89 o 
 -10  -1   4        1.16       -1.65      4.68 o 
  -9  -1   4       83.06       81.10      7.32 o 
  -8  -1   4      385.21      450.95     14.06 o 
  -7  -1   4       27.81       15.23      2.54 o 
  -6  -1   4       69.40       56.70      3.31 o 
  -5  -1   4      187.64      171.54      4.90 o 
  -4  -1   4       68.07       68.48      2.90 o 
  -3  -1   4      253.76      334.02      5.53 o 
  -2  -1   4       15.04       11.36      1.20 o 
  -1  -1   4     9404.80     9154.18    184.98 o 
   0  -1   4    13330.55    12592.42     89.81 o 
   2  -1   4        3.00       -0.19      0.53 o 
   3  -1   4      546.38      460.92     12.60 o 
   4  -1   4       75.79       89.66      5.34 o 
   5  -1   4     2107.46     2020.32     21.10 o 
   6  -1   4       55.19       64.49      4.74 o 
   7  -1   4       74.23       57.72      4.12 o 
   8  -1   4        8.91        2.96      2.31 o 
   9  -1   4       83.74       86.62      6.83 o 
  10  -1   4      168.19      178.35     10.07 o 
  11  -1   4       18.56       25.52      6.12 o 
 -11   0   4       14.90       17.24      7.38 o 
 -10   0   4        0.14       -0.92      4.42 o 
  -9   0   4      463.78      523.95     21.66 o 
  -8   0   4      124.00       98.64      5.07 o 
  -7   0   4       31.63       12.80      2.40 o 
  -6   0   4       33.30       26.84      2.81 o 
  -5   0   4       13.79       17.72      2.09 o 
  -4   0   4      100.22       74.85      3.35 o 
  -3   0   4     2677.09     3115.59     46.18 o 
  -2   0   4      249.54      201.38      4.09 o 
  -1   0   4     2095.45     2019.81     27.24 o 
   0   0   4     5507.61     5439.87     96.70 o 
   1   0   4     2290.32     2324.74     12.38 o 
   2   0   4      833.54      966.66     11.91 o 
   3   0   4       84.88       90.43     10.51 o 
   4   0   4       71.71       97.42      4.38 o 
   5   0   4        0.38        0.98      1.44 o 
   6   0   4        1.16        1.44      1.70 o 
   7   0   4        5.44        1.34      1.88 o 
   8   0   4      901.05      852.51     27.82 o 
   9   0   4       21.67       12.67      4.08 o 
  10   0   4      315.25      332.12     26.89 o 
  11   0   4      192.72      208.61     11.79 o 
 -11   1   4       55.49       79.76     12.71 o 
 -10   1   4       12.38       12.51      6.48 o 
  -9   1   4       41.20       29.12      7.21 o 
  -8   1   4       28.56       24.90      3.51 o 
  -7   1   4      132.09      127.99      5.35 o 
  -6   1   4       37.11       26.71      2.86 o 
  -5   1   4       59.80       39.08      2.79 o 
  -4   1   4     1215.87     1099.38     37.89 o 
  -3   1   4      255.96      241.73      4.82 o 
  -2   1   4      332.31      329.43      5.79 o 
  -1   1   4     1264.50     1360.25     13.46 o 
   0   1   4    21867.28    22787.38    101.62 o 
   1   1   4     2362.49     2484.91     12.33 o 
   2   1   4    10381.65    10885.64     78.29 o 
   3   1   4     2859.90     3134.79     23.35 o 
   4   1   4     1050.85     1079.22     17.54 o 
   5   1   4      807.39      816.68     14.24 o 
   6   1   4       52.74       46.47      3.10 o 
   7   1   4      772.46      772.05     11.67 o 
   8   1   4       40.74       32.81      4.73 o 
   9   1   4      474.24      548.42     16.12 o 
  10   1   4      137.39      134.84      9.04 o 
  11   1   4       50.76       44.07      6.88 o 
 -11   2   4       21.17        5.75      6.74 o 
 -10   2   4        3.05       -0.02      4.95 o 
  -9   2   4       94.38      112.54     11.53 o 
  -8   2   4      179.01      148.58      8.55 o 
  -7   2   4       88.73       76.24      4.50 o 
  -6   2   4      938.57      976.19     27.55 o 
  -5   2   4      537.15      486.43      8.83 o 
  -4   2   4     1921.55     1904.53     18.59 o 
  -3   2   4      964.38      981.91     13.80 o 
  -2   2   4       35.50       15.75      1.81 o 
  -1   2   4     3578.87     3728.31     61.97 o 
   0   2   4     1444.54     1286.93     27.28 o 
   1   2   4      561.57      589.90     10.23 o 
   3   2   4       30.07       16.64      2.25 o 
   4   2   4        0.30        2.82      1.61 o 
   5   2   4        0.11        1.38      1.14 o 
   6   2   4      104.25       83.56      5.19 o 
   7   2   4        0.11        0.13      2.09 o 
   8   2   4      300.81      280.92     11.05 o 
   9   2   4      410.79      438.69     14.45 o 
  10   2   4       55.85       41.14      6.08 o 
  11   2   4       57.30       56.05      7.41 o 
 -10   3   4       54.60       43.19     10.28 o 
  -9   3   4      152.32      162.39      8.97 o 
  -8   3   4      132.72      114.06      7.49 o 
  -7   3   4        0.78       -0.06      2.79 o 
  -6   3   4      295.91      294.41      7.74 o 
  -5   3   4        0.04        1.34      1.61 o 
  -4   3   4        9.25        0.50      1.21 o 
  -3   3   4      177.25      147.19      3.62 o 
  -2   3   4        0.52        3.08      1.53 o 
  -1   3   4      855.25     1102.17     14.11 o 
   0   3   4      699.21      708.31      7.46 o 
   1   3   4     2483.84     2319.92     16.19 o 
   2   3   4     1872.83     1884.96     22.82 o 
   3   3   4       84.46       91.55      3.79 o 
   4   3   4      273.51      260.42     10.49 o 
   5   3   4      816.74      819.06     15.46 o 
   6   3   4       66.14       39.87      4.65 o 
   7   3   4       68.85       37.92      4.83 o 
   8   3   4      224.17      192.62      9.39 o 
   9   3   4       84.03       81.65     10.42 o 
  10   3   4      101.84      102.89      8.33 o 
  11   3   4        3.60        3.22      4.47 o 
 -10   4   4        3.06        2.49      6.76 o 
  -9   4   4      624.87      702.16     27.35 o 
  -8   4   4      134.22      110.83      9.24 o 
  -7   4   4       10.98        5.92      3.21 o 
  -6   4   4      721.13      709.06     16.70 o 
  -5   4   4      759.52      655.61     12.38 o 
  -4   4   4       22.55       20.83      2.18 o 
  -3   4   4       43.19       21.83      3.16 o 
  -2   4   4      859.81      874.66     14.84 o 
  -1   4   4        5.39       11.51      1.16 o 
   0   4   4        0.97        0.96      0.85 o 
   1   4   4      274.78      221.36      4.91 o 
   2   4   4     2869.15     3020.93     21.11 o 
   3   4   4      309.02      295.60      9.69 o 
   4   4   4     1052.64     1001.79     16.91 o 
   5   4   4        3.76        3.30      2.07 o 
   6   4   4       99.25       78.78      5.75 o 
   7   4   4      108.44       79.72      7.49 o 
   8   4   4        7.66        6.32      3.28 o 
   9   4   4       63.20       56.98      6.81 o 
  10   4   4        9.80        6.64      4.47 o 
  11   4   4       36.91       21.00      5.42 o 
 -10   5   4      117.31      137.57      9.84 o 
  -9   5   4       24.73       27.72      5.81 o 
  -8   5   4      108.91       97.75      7.75 o 
  -7   5   4       18.26        7.64      3.67 o 
  -6   5   4      206.44      212.06     12.96 o 
  -5   5   4      489.49      447.15     13.48 o 
  -4   5   4       16.01       13.40      1.95 o 
  -3   5   4      102.36       82.58      5.46 o 
  -2   5   4      982.94     1049.71     17.65 o 
  -1   5   4       11.31       15.21      1.67 o 
   0   5   4      515.81      505.70      7.95 o 
   1   5   4      123.77       84.31      3.46 o 
   2   5   4       69.31       72.26      3.27 o 
   3   5   4     1232.52     1468.03     12.60 o 
   4   5   4        0.49        1.91      1.93 o 
   5   5   4      685.49      721.05     16.02 o 
   6   5   4       29.15       23.43      7.67 o 
   7   5   4       28.59       25.10      4.43 o 
   8   5   4        5.22        1.95      2.81 o 
   9   5   4       50.07       52.38      6.67 o 
  10   5   4       79.98       78.72      7.70 o 
  11   5   4        4.33        1.69      4.40 o 
 -10   6   4        0.77        2.74      5.25 o 
  -9   6   4      383.45      402.95     16.03 o 
  -8   6   4        1.11        1.35      3.95 o 
  -7   6   4        0.23        0.90      3.47 o 
  -6   6   4       27.83       20.25      4.76 o 
  -5   6   4      975.47      950.52     34.23 o 
  -4   6   4       45.28       38.44      5.01 o 
  -3   6   4        0.06        0.34      1.18 o 
  -2   6   4      773.07      874.40     26.33 o 
  -1   6   4        7.62        5.55      1.53 o 
   0   6   4      714.64      588.06      9.68 o 
   1   6   4     1426.11     1550.55     17.56 o 
   2   6   4      195.27      114.12      4.45 o 
   3   6   4      732.70      722.69     13.08 o 
   4   6   4      692.12      669.75      8.14 o 
   5   6   4      387.36      347.87     11.66 o 
   6   6   4      376.77      332.75     11.93 o 
   7   6   4       92.27       83.41      6.89 o 
   8   6   4       12.71        7.41      3.59 o 
   9   6   4       21.41       14.23      4.53 o 
  10   6   4       65.58       73.15      8.50 o 
  11   6   4       35.06       40.77      7.27 o 
  -9   7   4       15.97       13.92      5.91 o 
  -8   7   4      127.62      125.72      9.49 o 
  -7   7   4      318.09      275.76     12.91 o 
  -6   7   4       13.86        8.89      3.89 o 
  -5   7   4       32.89       18.29      4.42 o 
  -4   7   4        1.80        3.47      3.18 o 
  -3   7   4      266.05      262.82     11.04 o 
  -2   7   4      326.95      336.30     12.78 o 
  -1   7   4      110.94       71.29      3.87 o 
   0   7   4       86.05      101.91      4.52 o 
   1   7   4       97.48       62.99      3.69 o 
   2   7   4       75.46       47.30      3.64 o 
   3   7   4     1022.62     1104.93     14.11 o 
   4   7   4        2.24        2.57      1.76 o 
   5   7   4      549.32      578.96     15.54 o 
   6   7   4      374.38      409.49     13.79 o 
   7   7   4        0.53        2.78      3.23 o 
   8   7   4        0.01        3.11      3.48 o 
   9   7   4        5.87        5.71      4.08 o 
  10   7   4        1.62        1.88      5.02 o 
  -9   8   4       52.72       66.01      9.31 o 
  -8   8   4        9.06        8.61      5.24 o 
  -7   8   4      101.37      115.33      9.85 o 
  -6   8   4       20.89       13.16      4.66 o 
  -5   8   4      391.33      335.48     14.19 o 
  -4   8   4      127.37      116.01      8.44 o 
  -3   8   4       27.34       24.92      4.76 o 
  -2   8   4       76.42       62.94      4.02 o 
  -1   8   4       62.62       58.26      4.18 o 
   0   8   4     1933.13     2002.05     20.51 o 
   1   8   4       71.22       64.19      4.24 o 
   2   8   4       62.58       29.08      3.36 o 
   3   8   4       62.04       54.79      3.97 o 
   4   8   4       21.55       17.53      3.72 o 
   5   8   4        4.00        1.97      2.87 o 
   6   8   4      260.21      276.16     11.97 o 
   7   8   4        5.51        5.71      3.56 o 
   8   8   4      100.13      105.10      8.39 o 
   9   8   4       15.97       13.62      4.80 o 
  10   8   4        1.52        3.41      4.77 o 
  -8   9   4        3.85        1.40      5.21 o 
  -7   9   4       21.17       12.67      5.64 o 
  -6   9   4        1.44       -0.68      4.15 o 
  -5   9   4       10.08       11.04      4.74 o 
  -4   9   4       21.22       19.37      5.09 o 
  -3   9   4      453.85      467.93     16.27 o 
  -2   9   4      213.64      194.62     10.57 o 
  -1   9   4      259.60      250.45      8.08 o 
   0   9   4      177.81      158.12      6.46 o 
   1   9   4     1131.46     1198.16     17.04 o 
   2   9   4      222.81      202.33      7.32 o 
   3   9   4      144.88       98.96      5.27 o 
   4   9   4       35.94       24.71      4.36 o 
   5   9   4        0.06       -0.08      2.92 o 
   6   9   4       50.18       40.02      5.77 o 
   7   9   4      115.19       99.77      8.39 o 
   8   9   4       45.11       40.44      6.33 o 
   9   9   4       47.31       52.47      7.70 o 
  10   9   4      337.69      439.95     18.25 o 
  -8  10   4        5.03        3.00      6.09 o 
  -7  10   4        4.40        3.21      5.57 o 
  -6  10   4        0.58       -3.08      4.27 o 
  -5  10   4       27.38       15.57      5.54 o 
  -4  10   4      205.27      184.58     11.26 o 
  -3  10   4       97.40       90.28      8.96 o 
  -2  10   4      402.61      433.25     16.07 o 
  -1  10   4       18.78       14.85      4.38 o 
   0  10   4      462.58      492.82     11.59 o 
   1  10   4      171.35      170.87      7.24 o 
   2  10   4      270.67      241.48     12.98 o 
   3  10   4       13.92        8.39      2.94 o 
   4  10   4       48.29       23.91      4.79 o 
   5  10   4       70.24       47.05      6.26 o 
   6  10   4        2.82        2.28      3.64 o 
   7  10   4       18.11       10.72      4.54 o 
   8  10   4      167.00      161.72     15.81 o 
   9  10   4        0.02       -2.59      4.68 o 
  -7  11   4        4.15        0.27      5.52 o 
  -6  11   4       34.71       37.20      7.79 o 
  -5  11   4      307.02      291.39     15.10 o 
  -4  11   4      759.80      793.62     24.08 o 
  -3  11   4      322.89      378.91     16.19 o 
  -2  11   4      188.83      198.12     11.84 o 
  -1  11   4      157.95      163.49     10.29 o 
   0  11   4       16.86        6.44      2.91 o 
   1  11   4      455.53      441.53     11.67 o 
   2  11   4        0.05       -1.06      2.61 o 
   3  11   4        3.77        0.43      3.09 o 
   4  11   4       74.92       52.12      6.45 o 
   5  11   4      170.07      159.38      9.90 o 
   6  11   4        8.06        8.61      4.45 o 
   7  11   4        0.55        3.44      4.28 o 
   8  11   4      100.37       94.50      9.05 o 
  -6  12   4        0.37       -1.17      5.96 o 
  -5  12   4      138.24      143.30     11.84 o 
  -4  12   4      506.07      639.54     22.65 o 
  -3  12   4       14.93        5.51      5.19 o 
  -2  12   4      102.40       99.95     11.56 o 
  -1  12   4      132.44      118.06     17.39 o 
   0  12   4      156.49      167.01     10.77 o 
   1  12   4       40.80       24.65      4.37 o 
   2  12   4       15.36        4.09      3.41 o 
   3  12   4        7.70        1.78      3.60 o 
   4  12   4        4.20        2.54      3.70 o 
   5  12   4      145.29      157.76     10.17 o 
   6  12   4      111.17      124.72      9.65 o 
   7  12   4       18.09       18.94      5.98 o 
   8  12   4       13.02       13.72      5.81 o 
  -5  13   4       43.31       28.92      8.44 o 
  -4  13   4      169.90      167.81     12.83 o 
  -3  13   4      200.14      191.24     13.17 o 
  -2  13   4       23.82       15.43      9.33 o 
  -1  13   4        8.29        2.29      5.07 o 
   0  13   4        5.22        4.39      5.10 o 
   1  13   4       60.52       61.38      8.35 o 
   2  13   4       13.18        4.54      3.41 o 
   3  13   4        7.57        0.29      3.95 o 
   4  13   4        0.71       -2.58      4.09 o 
   5  13   4       76.87       78.83      8.81 o 
   6  13   4       34.82       35.60      7.08 o 
   7  13   4       12.60        6.42      5.53 o 
  -4  14   4        0.57        1.18      6.44 o 
  -3  14   4       15.61       10.68      6.77 o 
  -2  14   4        9.94        5.14      6.22 o 
  -1  14   4        0.48       -0.98      5.52 o 
   0  14   4       34.68       29.27      8.39 o 
   1  14   4       70.34       66.40      9.12 o 
   2  14   4       26.73       37.78      9.70 o 
   3  14   4        3.70        0.67      4.64 o 
   4  14   4       23.76       19.56      7.60 o 
   5  14   4       30.86       29.33      6.78 o 
  -2  15   4       69.57       74.87     11.75 o 
  -1  15   4       36.39       40.10     11.26 o 
   0  15   4        0.82       -0.65      6.11 o 
   1  15   4       21.54       24.20     10.43 o 
   2  15   4       18.32       20.01      9.16 o 
   3  15   4        3.79        7.21      8.01 o 
  -2 -14   5        2.74       -0.58      7.45 o 
  -1 -14   5       80.65       68.73     12.46 o 
   0 -14   5        5.54       -1.76      7.21 o 
   1 -14   5        1.65       -0.68      6.94 o 
  -4 -13   5       55.64       44.08      7.34 o 
  -3 -13   5      116.36      122.36     14.90 o 
  -2 -13   5        4.20        1.84      6.57 o 
  -1 -13   5       17.74       19.74      7.46 o 
   0 -13   5        1.23        2.94      5.69 o 
   1 -13   5        0.07        4.19      6.23 o 
   2 -13   5      272.24      309.62     19.99 o 
  -5 -12   5       26.42       28.32      9.63 o 
  -4 -12   5       12.97       11.68      7.18 o 
  -3 -12   5       24.58       30.53      9.39 o 
  -2 -12   5        6.29        7.38      6.12 o 
  -1 -12   5      203.74      201.20     16.78 o 
   0 -12   5        3.76        6.19      5.82 o 
   1 -12   5       46.26       42.47      9.00 o 
   2 -12   5       42.66       44.66      9.76 o 
   3 -12   5      136.77      159.92     14.01 o 
  -7 -11   5       22.22       22.23      9.64 o 
  -6 -11   5       32.61       13.72      7.97 o 
  -5 -11   5       16.79        9.85      7.13 o 
  -4 -11   5        4.41        0.38      5.21 o 
  -3 -11   5       32.45       33.15      8.45 o 
  -2 -11   5       82.16       79.67     11.79 o 
  -1 -11   5       34.27       29.48      7.76 o 
   0 -11   5        9.35        1.67      5.18 o 
   1 -11   5      381.58      386.71     21.32 o 
   2 -11   5      615.30      725.87     28.05 o 
   3 -11   5        6.10        7.22      5.57 o 
   4 -11   5        4.40        8.02      5.88 o 
  -7 -10   5        2.95        4.99      7.50 o 
  -6 -10   5       69.57       68.19     11.88 o 
  -5 -10   5      122.76      121.45     13.44 o 
  -4 -10   5        0.51        2.10      5.07 o 
  -3 -10   5      113.45       87.80     10.45 o 
  -2 -10   5       73.62       55.86      9.51 o 
  -1 -10   5       60.24       54.24      9.85 o 
   0 -10   5       53.03       48.75      8.78 o 
   1 -10   5      240.14      268.96     16.76 o 
   2 -10   5        0.52       -3.12      4.47 o 
   3 -10   5      403.70      405.54     19.84 o 
   4 -10   5       10.81        9.65      5.84 o 
   5 -10   5      227.57      256.63     16.15 o 
   8 -10   5        8.59        6.61     10.93 o 
  -8  -9   5       91.48      113.12      9.14 o 
  -7  -9   5       24.29       19.21      5.01 o 
  -6  -9   5      119.56      104.71      7.51 o 
  -5  -9   5       27.39       16.80      4.11 o 
  -4  -9   5      102.42       71.33      5.90 o 
  -3  -9   5      167.84      163.00      7.82 o 
  -2  -9   5      213.66      199.90     13.99 o 
  -1  -9   5      264.18      243.70     15.91 o 
   0  -9   5       13.85       18.50      5.93 o 
   1  -9   5      318.13      352.34     18.81 o 
   2  -9   5      537.55      597.41     23.78 o 
   3  -9   5        9.56        4.85      4.35 o 
   4  -9   5       72.45       65.11      8.93 o 
   5  -9   5      503.78      529.36     22.23 o 
  -9  -8   5        0.68       -2.67      4.76 o 
  -8  -8   5       43.28       44.99      6.64 o 
  -7  -8   5        2.03       -1.48      3.40 o 
  -6  -8   5       28.93       25.19      4.84 o 
  -5  -8   5      125.22      128.47      8.49 o 
  -4  -8   5       65.62       66.54      5.65 o 
  -3  -8   5      106.36       85.98      5.70 o 
  -2  -8   5      490.29      509.31     12.27 o 
  -1  -8   5      153.21      144.21      6.66 o 
   0  -8   5      194.92      169.28      8.38 o 
   1  -8   5      262.95      233.19     11.21 o 
   2  -8   5        0.14        0.57      2.53 o 
   3  -8   5       34.25       31.41      5.07 o 
   4  -8   5       50.43       41.43      4.86 o 
   5  -8   5       23.40       16.18      3.88 o 
   6  -8   5       14.78       14.84      5.93 o 
   9  -8   5        3.37        2.87      9.81 o 
  -9  -7   5        0.00       -0.09      4.49 o 
  -8  -7   5       22.06       16.10      4.77 o 
  -7  -7   5       46.94       70.10      6.75 o 
  -6  -7   5       76.53       65.29      5.91 o 
  -5  -7   5       68.21       68.32      4.79 o 
  -4  -7   5      384.11      401.51      9.71 o 
  -3  -7   5      732.63      695.10     16.42 o 
  -2  -7   5      462.86      470.18     32.40 o 
  -1  -7   5      274.72      268.03     19.82 o 
   0  -7   5       34.37       39.22      3.51 o 
   1  -7   5      228.92      186.02      6.96 o 
   2  -7   5      369.96      407.72     10.30 o 
   3  -7   5        0.79        2.36      2.45 o 
   4  -7   5       97.25       93.61      5.83 o 
   5  -7   5       76.89       69.26      5.53 o 
   6  -7   5       32.04       27.11      4.39 o 
   7  -7   5        2.86        2.58      3.52 o 
   8  -7   5      121.95      113.02     11.74 o 
   9  -7   5        0.24        1.24      9.31 o 
  10  -7   5       23.89       27.04     13.25 o 
  -9  -6   5       36.61       39.25      6.55 o 
  -8  -6   5      144.07      156.96     11.24 o 
  -7  -6   5        0.35       -0.92      2.95 o 
  -6  -6   5        2.89        2.51      2.82 o 
  -5  -6   5       56.45       47.61      4.48 o 
  -4  -6   5       31.92       25.31      3.16 o 
  -3  -6   5     1893.93     2131.71     22.68 o 
  -2  -6   5      232.84      246.76      6.55 o 
  -1  -6   5      749.71      788.09     37.78 o 
   0  -6   5      573.12      524.27      9.96 o 
   1  -6   5       10.40        5.25      2.09 o 
   2  -6   5       83.52       75.05      4.31 o 
   3  -6   5      218.28      216.99     15.72 o 
   4  -6   5       12.33        8.83      3.33 o 
   5  -6   5       65.12       55.99      4.69 o 
   6  -6   5        7.42        5.27      2.75 o 
   7  -6   5       23.25       21.00      4.40 o 
   8  -6   5        0.11       -0.15      3.66 o 
   9  -6   5       28.32       22.85      6.17 o 
  10  -6   5        3.02       -0.60      5.61 o 
 -10  -5   5       11.26        6.54      5.22 o 
  -9  -5   5        0.33       -2.08      3.84 o 
  -8  -5   5        7.08        5.82      3.94 o 
  -7  -5   5      345.14      378.72     12.92 o 
  -6  -5   5       25.29       16.76      3.54 o 
  -5  -5   5       98.50       61.76      4.71 o 
  -4  -5   5      213.02      186.56      5.91 o 
  -3  -5   5       83.78       47.44      3.46 o 
  -2  -5   5      150.61       94.35      3.87 o 
  -1  -5   5      107.48       57.71      2.90 o 
   0  -5   5      143.59      132.29      4.61 o 
   1  -5   5      616.61      635.92     14.51 o 
   2  -5   5      851.97      964.72     15.99 o 
   3  -5   5       66.58       48.41      3.54 o 
   4  -5   5      271.93      269.62      8.19 o 
   5  -5   5      324.73      311.55      9.49 o 
   6  -5   5      990.01      967.46     17.68 o 
   7  -5   5      284.03      267.31     10.41 o 
   8  -5   5      273.09      271.13     11.42 o 
   9  -5   5      131.95      123.98      9.57 o 
  10  -5   5       10.05       10.29      6.94 o 
 -10  -4   5       17.88       14.35      5.50 o 
  -9  -4   5        0.10        3.17      3.97 o 
  -8  -4   5       31.98       33.84      5.53 o 
  -7  -4   5        3.07        1.67      2.71 o 
  -6  -4   5      366.04      360.24      8.54 o 
  -5  -4   5      133.27      106.17      4.55 o 
  -4  -4   5      174.31      130.05      4.69 o 
  -3  -4   5      250.08      239.83      5.89 o 
  -2  -4   5      230.02      200.62      5.01 o 
  -1  -4   5        0.20        1.14      0.99 o 
   0  -4   5     1112.28     1075.12     10.00 o 
   1  -4   5      589.23      550.35      7.93 o 
   2  -4   5      815.05      827.95     12.03 o 
   3  -4   5       73.96       42.53      3.11 o 
   4  -4   5      233.23      257.51      7.44 o 
   5  -4   5      192.07      180.36      6.87 o 
   6  -4   5       26.56       22.38      3.65 o 
   7  -4   5      296.24      293.31     10.42 o 
   8  -4   5       43.36       38.28      5.32 o 
   9  -4   5       17.66       12.71      3.72 o 
  10  -4   5       54.74       62.50     10.64 o 
  11  -4   5      241.72      285.90     18.81 o 
 -10  -3   5       12.55       15.42      5.50 o 
  -9  -3   5        0.78       -0.80      3.68 o 
  -8  -3   5       20.11       14.74      4.36 o 
  -7  -3   5      751.78      800.90     17.78 o 
  -6  -3   5       33.81       19.37      2.51 o 
  -5  -3   5      593.00      538.04     20.15 o 
  -4  -3   5      112.01      129.12      5.40 o 
  -3  -3   5     1638.01     1587.43     20.63 o 
  -2  -3   5      737.10      816.24      9.22 o 
  -1  -3   5       76.06       42.49      3.84 o 
   0  -3   5     3220.76     3351.39     18.91 o 
   1  -3   5      260.19      277.90     12.77 o 
   2  -3   5     2167.22     2376.90     82.59 o 
   3  -3   5      500.82      577.67      9.15 o 
   4  -3   5      543.94      502.50      9.43 o 
   5  -3   5      961.13      916.22     14.43 o 
   6  -3   5      737.71      697.25     14.02 o 
   7  -3   5      221.85      231.19      9.08 o 
   8  -3   5      178.63      154.47      8.24 o 
   9  -3   5        0.79        2.74      3.08 o 
  10  -3   5        1.31       -4.33      3.60 o 
  11  -3   5       47.17       52.44     10.11 o 
 -10  -2   5      114.29      104.77     11.28 o 
  -9  -2   5       27.56       28.24      5.67 o 
  -8  -2   5      251.62      280.84     11.40 o 
  -7  -2   5       41.82       35.45      3.30 o 
  -6  -2   5      281.90      246.85      6.55 o 
  -5  -2   5       43.04       24.01      2.36 o 
  -4  -2   5      233.71      228.33      6.10 o 
  -3  -2   5     1201.53     1211.11     11.44 o 
  -2  -2   5        8.70        2.40      0.94 o 
  -1  -2   5     1222.70     1508.13     11.30 o 
   0  -2   5     3426.53     3414.74     35.69 o 
   1  -2   5       13.56       15.31      2.20 o 
   2  -2   5        4.00       11.60      1.84 o 
   3  -2   5     3199.75     3347.87     63.24 o 
   4  -2   5       68.72       68.92      5.39 o 
   5  -2   5        0.09        9.49      9.60 o 
   6  -2   5      243.54      202.20      7.52 o 
   7  -2   5      388.73      352.59     33.55 o 
   8  -2   5       90.17       81.19      5.32 o 
   9  -2   5       35.93       31.35      5.14 o 
  10  -2   5        0.11       -0.81      3.75 o 
  11  -2   5      154.00      178.60     10.89 o 
 -10  -1   5       21.80       18.30      6.55 o 
  -9  -1   5        9.25        7.19      7.11 o 
  -8  -1   5        2.27        1.22      4.01 o 
  -7  -1   5      341.27      347.68     10.65 o 
  -6  -1   5       68.07       54.89      3.42 o 
  -5  -1   5       23.33       11.76      1.91 o 
  -4  -1   5       17.11       30.04      6.57 o 
  -3  -1   5     1197.73     1071.62     10.29 o 
  -2  -1   5     1960.24     1922.28     23.28 o 
  -1  -1   5     1306.39     1321.73     20.78 o 
   0  -1   5      229.27      194.81      3.67 o 
   1  -1   5     1119.82     1168.12     14.88 o 
   2  -1   5        0.12        0.07      0.59 o 
   3  -1   5      332.12      386.33      7.03 o 
   4  -1   5     1088.51     1026.45     13.26 o 
   5  -1   5      789.44      830.30     13.47 o 
   6  -1   5      412.79      430.50     20.12 o 
   7  -1   5        0.03        0.66      2.20 o 
   8  -1   5       72.61       79.59      7.52 o 
   9  -1   5       72.55       58.99      5.98 o 
  10  -1   5      248.50      241.34     11.53 o 
  11  -1   5      107.12      117.45      9.26 o 
 -10   0   5      117.57      135.64     13.07 o 
  -9   0   5       65.34       70.18      9.65 o 
  -8   0   5      144.49      124.66      5.68 o 
  -7   0   5        5.43        6.54      2.23 o 
  -6   0   5      251.76      250.99      6.68 o 
  -5   0   5        0.45        0.02      1.22 o 
  -4   0   5      617.05      654.02     10.31 o 
  -3   0   5       25.32       24.37      1.79 o 
  -2   0   5     2813.77     2919.51     56.48 o 
  -1   0   5        6.98        3.91      2.18 o 
   0   0   5      204.04      167.05      4.57 o 
   1   0   5     7999.04     8101.67     66.80 o 
   2   0   5     1200.97     1154.97     13.52 o 
   3   0   5     6410.28     6433.95     26.72 o 
   4   0   5      508.79      552.77     10.31 o 
   5   0   5       36.67       23.33      3.04 o 
   6   0   5        3.38        3.75      2.07 o 
   7   0   5      582.84      522.82     10.46 o 
   8   0   5       20.65        7.65      4.18 o 
   9   0   5      296.33      258.07     13.67 o 
  10   0   5        7.91        6.67      4.03 o 
  11   0   5       20.86       15.30      5.47 o 
 -10   1   5       53.88       73.23     11.16 o 
  -9   1   5       97.64       93.68     10.24 o 
  -8   1   5       54.69       33.78      6.94 o 
  -7   1   5      387.59      433.35     12.55 o 
  -6   1   5      566.52      588.79     10.32 o 
  -5   1   5       55.88       54.69      3.14 o 
  -4   1   5      234.38      244.67      5.59 o 
  -3   1   5     1634.09     1697.26     13.20 o 
  -2   1   5       86.49       44.11      2.04 o 
  -1   1   5      102.36       90.68      2.55 o 
   0   1   5     2277.65     2413.16     24.33 o 
   1   1   5    16743.38    16870.47     93.74 o 
   2   1   5     8394.20     8051.67     65.50 o 
   3   1   5     2475.99     2613.63     22.80 o 
   4   1   5      789.46      819.58     15.64 o 
   5   1   5      752.18      812.46     14.42 o 
   6   1   5      117.08       86.62      5.38 o 
   7   1   5       71.31       65.56      4.03 o 
   8   1   5       57.73       43.93      5.39 o 
   9   1   5       52.59       26.84      5.01 o 
  10   1   5        0.29       -2.41      3.52 o 
  11   1   5      187.01      186.05     11.19 o 
 -10   2   5       62.75       47.05      9.85 o 
  -9   2   5       21.88       11.34      5.71 o 
  -8   2   5      397.50      437.92     19.21 o 
  -7   2   5       57.64       32.04      5.79 o 
  -6   2   5      609.97      569.60     15.16 o 
  -5   2   5      420.11      376.29      7.82 o 
  -4   2   5      325.93      257.71      5.84 o 
  -3   2   5      568.02      539.82     11.78 o 
  -2   2   5      111.04       88.32      3.52 o 
  -1   2   5      585.41      510.66     10.00 o 
   0   2   5     4017.74     4145.74     57.63 o 
   1   2   5      192.92      136.41      3.11 o 
   2   2   5      475.04      349.67      5.93 o 
   3   2   5     1786.19     1566.39     29.52 o 
   4   2   5       86.92       75.12      4.97 o 
   5   2   5      737.16      726.69     14.26 o 
   6   2   5      725.75      703.70      9.67 o 
   7   2   5       98.45       83.18      6.13 o 
   8   2   5       12.76        8.94      3.21 o 
   9   2   5      164.58      136.85      8.66 o 
  10   2   5       14.30        5.42      4.07 o 
  11   2   5       97.93      101.67      8.76 o 
 -10   3   5       22.69       12.35      6.85 o 
  -9   3   5        0.91       -2.47      3.52 o 
  -8   3   5       14.27        8.62      3.58 o 
  -7   3   5      510.47      527.69     14.30 o 
  -6   3   5      290.69      274.96      9.96 o 
  -5   3   5      402.11      358.98      9.98 o 
  -4   3   5        7.69        2.83      1.55 o 
  -3   3   5      330.60      259.10      4.61 o 
  -2   3   5     1342.17     1311.61     16.48 o 
  -1   3   5      457.23      434.73      9.75 o 
   0   3   5     2043.44     2036.52     28.81 o 
   1   3   5     1682.65     1596.05     22.41 o 
   2   3   5     1153.68     1105.43     10.59 o 
   3   3   5       42.14       37.93      1.76 o 
   4   3   5       16.49        6.35      2.10 o 
   5   3   5       98.65       84.48      5.36 o 
   6   3   5      913.20      839.87     17.04 o 
   7   3   5      274.21      274.59     21.31 o 
   8   3   5       12.45       10.34      3.73 o 
   9   3   5        0.33        3.73      3.33 o 
  10   3   5       66.74       61.24      7.14 o 
  11   3   5       67.07       59.98      7.80 o 
 -10   4   5       63.72       67.13     12.24 o 
  -9   4   5       29.69       40.07     11.59 o 
  -8   4   5       29.47       27.44      5.14 o 
  -7   4   5       16.10        6.64      4.30 o 
  -6   4   5      261.55      257.63     16.31 o 
  -5   4   5       49.22       41.77     10.65 o 
  -4   4   5      249.05      235.90      4.96 o 
  -3   4   5     1964.14     2176.73     24.82 o 
  -2   4   5     1474.71     1438.71     33.90 o 
  -1   4   5     3691.18     3858.30     30.23 o 
   0   4   5        0.84        1.72      0.96 o 
   1   4   5       85.52       92.02      3.25 o 
   2   4   5      400.93      395.12     12.10 o 
   3   4   5       31.70       37.37      4.02 o 
   4   4   5      156.27      131.28      6.30 o 
   5   4   5        1.37        1.36      1.96 o 
   6   4   5      567.62      520.57     23.73 o 
   7   4   5      366.22      345.20     12.74 o 
   8   4   5       19.70       13.97      3.80 o 
   9   4   5       17.64       19.23      4.70 o 
  10   4   5       48.71       44.70      6.51 o 
  11   4   5       25.97       22.69      5.82 o 
 -10   5   5       31.18       37.90      8.19 o 
  -9   5   5        7.68        9.82      4.57 o 
  -8   5   5        2.10        1.04      3.78 o 
  -7   5   5      255.41      249.44     11.67 o 
  -6   5   5      182.35      145.63      8.34 o 
  -5   5   5       92.75       58.17      5.65 o 
  -4   5   5       99.80      109.99      8.95 o 
  -3   5   5      214.71      199.62      8.31 o 
  -2   5   5     1156.47     1288.22     19.87 o 
  -1   5   5      335.81      309.20      5.28 o 
   0   5   5      186.46      179.96      4.81 o 
   1   5   5      265.28      185.51      5.04 o 
   2   5   5     3157.66     2932.68     20.66 o 
   3   5   5     1247.30     1409.89     22.51 o 
   4   5   5      731.22      641.05     14.39 o 
   5   5   5        1.76        2.53      2.37 o 
   6   5   5      129.84       93.85      6.56 o 
   7   5   5      353.24      309.54     11.89 o 
   8   5   5      103.88       90.15      7.58 o 
   9   5   5       95.08       92.97      8.01 o 
  10   5   5       15.06       12.70      4.51 o 
  11   5   5       25.46       32.25      6.64 o 
 -10   6   5      100.93      124.91     10.11 o 
  -9   6   5        2.74        0.68      4.59 o 
  -8   6   5      119.39       96.53      9.72 o 
  -7   6   5      144.35      108.10      8.12 o 
  -6   6   5      563.78      502.01     16.02 o 
  -5   6   5      969.20      999.87     21.29 o 
  -4   6   5        8.21        9.34      3.07 o 
  -3   6   5      447.46      474.90     13.68 o 
  -2   6   5      106.96      110.37      6.52 o 
  -1   6   5        0.76        0.16      1.22 o 
   0   6   5       33.39       25.46      2.35 o 
   1   6   5      769.60      794.03     11.23 o 
   2   6   5      144.17      169.59      5.29 o 
   3   6   5        1.32        5.96      2.55 o 
   4   6   5      796.87      833.27      8.73 o 
   5   6   5        0.03       -0.05      2.24 o 
   6   6   5      181.31      163.45      8.68 o 
   7   6   5      204.10      179.32      9.73 o 
   8   6   5       10.74        4.22      3.37 o 
   9   6   5       22.88       21.46      4.94 o 
  10   6   5       71.51       76.60      8.56 o 
  11   6   5        0.34       -2.00      4.62 o 
  -9   7   5        5.73        0.70      5.06 o 
  -8   7   5       10.66       10.37      5.15 o 
  -7   7   5       17.00        2.47      3.82 o 
  -6   7   5       34.83       41.89      6.25 o 
  -5   7   5       27.64       30.95      5.19 o 
  -4   7   5        1.07        1.06      2.69 o 
  -3   7   5      114.11       76.86      6.29 o 
  -2   7   5        6.35        2.16      1.44 o 
  -1   7   5      306.40      321.63      7.04 o 
   0   7   5      277.41      299.75      8.35 o 
   1   7   5        7.43        6.74      1.84 o 
   2   7   5      856.58      963.36     19.74 o 
   3   7   5       57.78       71.23      3.82 o 
   4   7   5      576.74      522.79     10.23 o 
   5   7   5       74.57       58.66      5.63 o 
   6   7   5      103.25       73.76      6.94 o 
   7   7   5      102.85       96.80      7.82 o 
   8   7   5       48.04       45.97      6.31 o 
   9   7   5      361.70      403.56     17.13 o 
  10   7   5        1.15        0.56      4.12 o 
  -9   8   5        0.85        0.26      5.32 o 
  -8   8   5        5.38        2.45      4.69 o 
  -7   8   5       38.19       40.85      6.87 o 
  -6   8   5       47.55       44.70      7.06 o 
  -5   8   5       53.86       33.63      5.68 o 
  -4   8   5      333.48      292.41     12.89 o 
  -3   8   5       30.77       12.37      3.96 o 
  -2   8   5       12.75        8.78      3.30 o 
  -1   8   5     1007.62     1069.44     22.38 o 
   0   8   5      122.17      100.00      4.87 o 
   1   8   5        9.95        6.13      2.13 o 
   2   8   5       72.47       83.53      4.55 o 
   3   8   5      302.30      249.24      7.39 o 
   4   8   5      162.92      152.16      8.31 o 
   5   8   5      193.33      168.27      9.86 o 
   6   8   5       46.55       33.53      5.33 o 
   7   8   5      280.49      292.08     12.78 o 
   8   8   5      125.77      110.82      8.59 o 
   9   8   5       30.12       28.05      6.01 o 
  10   8   5       14.78       16.00      5.44 o 
  -8   9   5        0.66       -2.53      5.30 o 
  -7   9   5      123.02      110.31     10.25 o 
  -6   9   5       32.22       14.46      5.42 o 
  -5   9   5        1.58       -0.29      3.73 o 
  -4   9   5      318.64      275.46     13.09 o 
  -3   9   5      121.43       87.53      8.03 o 
  -2   9   5       76.02       78.41      7.30 o 
  -1   9   5      537.95      505.87     11.07 o 
   0   9   5      697.59      761.48     14.35 o 
   1   9   5       51.52       31.38      3.78 o 
   2   9   5       46.41       27.12      3.38 o 
   3   9   5       19.36        8.92      2.47 o 
   4   9   5      292.99      261.18     17.65 o 
   5   9   5      156.81      123.78      8.26 o 
   6   9   5        6.47        2.59      3.36 o 
   7   9   5       30.98       23.86      5.15 o 
   8   9   5       19.71       15.20      5.16 o 
   9   9   5        0.30       -0.93      4.21 o 
  10   9   5       27.70       30.77      6.98 o 
  -8  10   5       23.05       16.56      7.08 o 
  -7  10   5        0.63       -1.01      5.09 o 
  -6  10   5      110.17      122.74     11.55 o 
  -5  10   5      312.19      339.18     15.83 o 
  -4  10   5       98.46       62.44      7.88 o 
  -3  10   5      203.32      178.33     10.97 o 
  -2  10   5      155.11      132.21      9.31 o 
  -1  10   5      593.75      668.28     19.35 o 
   0  10   5      857.73      923.83     19.70 o 
   1  10   5      382.36      349.53      9.98 o 
   2  10   5      188.03      193.77      7.62 o 
   3  10   5      164.95      129.39      6.29 o 
   4  10   5       57.23       54.02      6.50 o 
   5  10   5        0.92       -1.04      2.99 o 
   6  10   5       20.36       18.82      5.08 o 
   7  10   5       23.77       18.46      5.15 o 
   8  10   5       18.09       16.95      5.36 o 
   9  10   5       85.10       80.30      9.26 o 
  -7  11   5       68.99       90.31     16.25 o 
  -6  11   5       79.32       81.66     10.29 o 
  -5  11   5        4.87       -1.86      4.87 o 
  -4  11   5      134.10      118.88     10.66 o 
  -3  11   5      122.64      108.10      9.82 o 
  -2  11   5      200.97      220.33     22.66 o 
  -1  11   5      288.69      273.45     19.76 o 
   0  11   5      212.30      189.93      7.84 o 
   1  11   5      438.36      421.52     11.58 o 
   2  11   5        0.03       -0.87      2.46 o 
   3  11   5       33.85       26.06      4.96 o 
   4  11   5      135.85      134.99      8.92 o 
   5  11   5        4.29        5.19      3.94 o 
   6  11   5        0.29        1.54      4.05 o 
   7  11   5       67.23       78.98      8.61 o 
   8  11   5       42.73       48.04      7.67 o 
  -6  12   5        4.94       -1.12      6.11 o 
  -5  12   5       65.70       41.78      8.46 o 
  -4  12   5        2.08        3.85      5.45 o 
  -3  12   5       69.03       63.15     10.63 o 
  -2  12   5       32.56       17.55      5.83 o 
  -1  12   5      629.85      692.57     21.66 o 
   0  12   5      168.60      137.89     10.31 o 
   1  12   5       54.15       43.59      7.88 o 
   2  12   5        3.95        2.72      3.08 o 
   3  12   5       86.61       71.53      7.57 o 
   4  12   5        3.82       -0.12      3.81 o 
   5  12   5       54.97       43.64     11.29 o 
   6  12   5      125.50      112.82      9.89 o 
   7  12   5       19.46       23.37      6.08 o 
   8  12   5       77.53       92.01     10.28 o 
  -5  13   5       39.73       33.92      8.67 o 
  -4  13   5        7.03        5.65      5.98 o 
  -3  13   5        3.03        6.86      5.62 o 
  -2  13   5      113.28      109.20     11.16 o 
  -1  13   5       56.08       60.46      9.12 o 
   0  13   5      218.71      213.16     12.52 o 
   1  13   5        0.87       -3.29      4.33 o 
   2  13   5       16.99       12.44      4.60 o 
   3  13   5       51.59       52.49      7.12 o 
   4  13   5       13.89       13.31      4.91 o 
   5  13   5       17.62       15.76      6.61 o 
   6  13   5       38.88       36.78      7.38 o 
   7  13   5       31.56       42.97      7.93 o 
  -4  14   5        1.34       -2.06      6.69 o 
  -3  14   5       15.49       14.84      7.07 o 
  -2  14   5        5.27        4.24      6.05 o 
  -1  14   5      272.96      307.50     15.92 o 
   0  14   5       12.04        8.49      5.64 o 
   1  14   5        2.68       -0.57      5.43 o 
   2  14   5       72.50       74.86      9.24 o 
   3  14   5       70.29       80.83      8.99 o 
   4  14   5       55.78       42.03      7.31 o 
   5  14   5        6.06        6.77      5.29 o 
  -2  15   5       91.75      115.12     12.65 o 
  -1  15   5       25.15       22.57      7.74 o 
   0  15   5        0.26        0.89      6.13 o 
   1  15   5       18.19        6.53      8.57 o 
   2  15   5       92.92      127.30     16.91 o 
   3  15   5       10.92        6.17      8.40 o 
   0 -14   6       46.12       43.18     11.31 o 
   1 -14   6        0.38       -0.54      7.41 o 
  -3 -13   6       11.64       12.04      8.33 o 
  -2 -13   6       42.74       40.51     10.43 o 
  -1 -13   6        0.01       -4.29      5.97 o 
   0 -13   6        7.84        1.41      6.77 o 
   1 -13   6      133.17      124.53     14.01 o 
   2 -13   6       35.53       27.38      8.99 o 
  -5 -12   6       20.41       18.78      8.77 o 
  -4 -12   6       24.63       19.62      5.43 o 
  -3 -12   6       10.27        3.64      6.07 o 
  -2 -12   6        1.28       -4.21      5.26 o 
  -1 -12   6        0.29        2.32      5.56 o 
   0 -12   6      181.76      187.14     15.87 o 
   1 -12   6       15.62       20.48      7.76 o 
   2 -12   6       11.93        5.03      5.79 o 
   3 -12   6       61.04       68.01     11.24 o 
  -6 -11   6       10.21        7.89      7.17 o 
  -5 -11   6       47.68       43.37     10.28 o 
  -4 -11   6        5.62        7.10      6.45 o 
  -3 -11   6        0.19        2.19      5.17 o 
  -2 -11   6        1.16        1.20      5.34 o 
  -1 -11   6       89.41       60.32     10.45 o 
   0 -11   6       19.23       14.64      6.36 o 
   1 -11   6      168.00      113.55     12.34 o 
   2 -11   6       14.19       11.61      6.41 o 
   3 -11   6      236.85      259.38     17.10 o 
   4 -11   6       17.62       10.76      6.56 o 
  -7 -10   6       11.41       16.87      8.29 o 
  -6 -10   6        0.82        3.13      7.03 o 
  -5 -10   6       59.07       59.64     11.19 o 
  -4 -10   6       21.33       10.68      6.21 o 
  -3 -10   6       86.61       69.98     10.57 o 
  -2 -10   6        2.25       -0.57      4.59 o 
  -1 -10   6      298.61      255.23     17.37 o 
   0 -10   6      212.08      187.51     14.32 o 
   1 -10   6       24.74       19.23      6.98 o 
   2 -10   6       37.54       23.22      7.27 o 
   3 -10   6        1.84        1.91      4.82 o 
   4 -10   6      177.30      226.23     15.24 o 
   5 -10   6        0.02        0.94      4.81 o 
  -8  -9   6        0.16       -0.24      7.54 o 
  -7  -9   6       19.91       10.76      8.03 o 
  -6  -9   6       29.75       28.17      8.74 o 
  -5  -9   6       20.58       17.64      7.08 o 
  -4  -9   6       44.57       24.48      7.09 o 
  -3  -9   6      279.52      276.70     17.39 o 
  -2  -9   6        5.59        3.41      4.82 o 
  -1  -9   6     1811.30     1938.95     44.97 o 
   0  -9   6      423.21      383.09     19.68 o 
   1  -9   6     1749.09     2016.13     44.56 o 
   2  -9   6       33.86       11.48      5.98 o 
   3  -9   6       89.42       76.68     10.16 o 
   4  -9   6      147.86      113.00     10.74 o 
   5  -9   6       37.69       41.06      8.12 o 
   6  -9   6        2.57       -0.77      4.73 o 
  -8  -8   6        4.23        9.47      4.60 o 
  -7  -8   6        0.27        0.30      3.66 o 
  -6  -8   6        9.53        8.76      3.96 o 
  -5  -8   6      123.40      137.46      7.68 o 
  -4  -8   6       36.72       38.17      4.61 o 
  -3  -8   6       23.43       29.12      3.96 o 
  -2  -8   6      501.96      517.83     21.06 o 
  -1  -8   6      194.66      149.14     12.52 o 
   0  -8   6       21.65       18.22      5.58 o 
   1  -8   6       53.78       39.88      7.36 o 
   2  -8   6       18.82       18.46      6.27 o 
   3  -8   6      335.33      321.36     16.66 o 
   4  -8   6      163.16      140.43     11.07 o 
   5  -8   6       36.77       33.70      7.41 o 
   6  -8   6      146.48      126.33     11.68 o 
   7  -8   6       70.07       60.83     10.07 o 
   9  -8   6       21.01       19.81     11.81 o 
  -9  -7   6        0.16        1.10      4.47 o 
  -8  -7   6       10.21       12.11      4.85 o 
  -7  -7   6        3.44        0.33      3.43 o 
  -6  -7   6      154.80      172.15      8.90 o 
  -5  -7   6       47.85       32.85      3.90 o 
  -4  -7   6      447.03      459.80     10.28 o 
  -3  -7   6      486.45      452.15     12.76 o 
  -2  -7   6       12.51        4.31      2.23 o 
  -1  -7   6      144.08      122.67     11.14 o 
   0  -7   6      317.25      295.39      7.84 o 
   1  -7   6      495.64      439.42     18.84 o 
   2  -7   6      359.75      354.75      9.25 o 
   3  -7   6       15.88       10.69      2.96 o 
   4  -7   6        9.08        7.95      2.91 o 
   5  -7   6      428.66      459.80     12.52 o 
   6  -7   6      201.70      189.85     13.04 o 
   7  -7   6        9.81        2.77      5.13 o 
   9  -7   6      138.95      142.27     17.48 o 
  10  -7   6       38.19       43.22     13.82 o 
  -9  -6   6       54.53       54.71      7.55 o 
  -8  -6   6       31.86       23.81      5.19 o 
  -7  -6   6       30.49       21.39      6.29 o 
  -6  -6   6       17.54       12.11      3.61 o 
  -5  -6   6      568.18      549.94     11.27 o 
  -4  -6   6      711.95      757.94     12.57 o 
  -3  -6   6     1322.74     1319.14     15.72 o 
  -2  -6   6       24.79       16.10      2.33 o 
  -1  -6   6       42.40       27.82      2.56 o 
   0  -6   6      130.05      127.99      4.83 o 
   1  -6   6       78.15       33.72      2.81 o 
   2  -6   6       15.25        7.21      2.17 o 
   3  -6   6      150.88      137.59      5.91 o 
   4  -6   6      170.29      163.03      6.90 o 
   5  -6   6      838.39      864.39     16.12 o 
   6  -6   6      189.39      193.64      9.91 o 
   7  -6   6        3.38        2.20      3.20 o 
   8  -6   6       51.47       52.50      6.67 o 
   9  -6   6      228.45      226.50     12.56 o 
  10  -6   6      105.44      121.61     17.11 o 
 -10  -5   6        0.29        2.94      5.03 o 
  -9  -5   6        9.35       11.04      4.92 o 
  -8  -5   6      242.13      266.21     11.91 o 
  -7  -5   6       86.60       81.05      6.74 o 
  -6  -5   6      166.29      143.35      6.01 o 
  -5  -5   6      147.60      121.74      5.24 o 
  -4  -5   6      721.79      761.04     11.93 o 
  -3  -5   6        2.43        0.87      1.49 o 
  -2  -5   6       32.40       44.55      4.11 o 
  -1  -5   6      165.14      175.19      6.32 o 
   0  -5   6       86.85       94.10      3.19 o 
   1  -5   6      198.60      171.80      4.61 o 
   2  -5   6      113.25       85.06     11.04 o 
   3  -5   6     1015.55     1173.20     15.23 o 
   4  -5   6       95.80       71.56      4.46 o 
   5  -5   6      804.02      767.12     14.47 o 
   6  -5   6       85.12       78.80      5.51 o 
   7  -5   6        1.64        0.25      3.02 o 
   8  -5   6       96.51       78.95      6.92 o 
   9  -5   6      124.34      106.58      7.14 o 
  10  -5   6      271.05      299.08     18.63 o 
 -10  -4   6        7.55        2.72      5.26 o 
  -9  -4   6      441.75      546.65     27.82 o 
  -8  -4   6        4.22        6.47      3.83 o 
  -7  -4   6       27.95       35.33      5.08 o 
  -6  -4   6       18.85       16.24      3.12 o 
  -5  -4   6     1118.10     1221.17     15.08 o 
  -4  -4   6       15.33       11.02      2.07 o 
  -3  -4   6     1699.87     1689.31     28.90 o 
  -2  -4   6     2937.49     3229.91     41.15 o 
  -1  -4   6       39.30       45.99      2.30 o 
   0  -4   6     1822.60     1823.74     12.59 o 
   1  -4   6       79.27       67.42      6.48 o 
   2  -4   6       34.79       39.11      4.70 o 
   3  -4   6        0.93        1.70      1.41 o 
   4  -4   6       16.70        7.23      2.03 o 
   5  -4   6       89.89      103.61      5.33 o 
   6  -4   6      397.39      385.62     11.35 o 
   7  -4   6      359.70      352.50     11.79 o 
   8  -4   6        1.26        1.82      3.13 o 
   9  -4   6       61.20       60.34      6.03 o 
  10  -4   6      329.63      388.86     21.07 o 
  11  -4   6       14.52        9.43      6.95 o 
 -10  -3   6       34.79       32.51      8.65 o 
  -9  -3   6       96.48      101.92      8.51 o 
  -8  -3   6      186.91      166.75      9.21 o 
  -7  -3   6       18.98       13.84      3.75 o 
  -6  -3   6        1.92        0.59      1.72 o 
  -5  -3   6        0.17        0.83      1.48 o 
  -4  -3   6       35.77       20.38      2.28 o 
  -3  -3   6        1.40        0.78      1.17 o 
  -2  -3   6      533.42      592.10      8.00 o 
  -1  -3   6       11.89       13.15      1.79 o 
   0  -3   6      892.11      714.00     13.17 o 
   1  -3   6      470.27      392.59     10.14 o 
   2  -3   6       30.54       24.73      5.50 o 
   3  -3   6       76.93       61.49      3.15 o 
   4  -3   6        3.55        4.99      1.63 o 
   5  -3   6     2884.27     2866.81     25.18 o 
   6  -3   6      175.64      169.39      7.08 o 
   7  -3   6      163.15      173.35      8.01 o 
   8  -3   6       91.07       80.45      6.19 o 
   9  -3   6      153.74      152.17      7.51 o 
  10  -3   6      149.95      147.85      9.51 o 
  11  -3   6        1.72        3.65      6.03 o 
 -10  -2   6       25.64       31.33      8.22 o 
  -9  -2   6      332.16      381.33     22.16 o 
  -8  -2   6       15.34       10.43      3.75 o 
  -7  -2   6      377.67      390.12      9.06 o 
  -6  -2   6      212.04      177.52      5.80 o 
  -5  -2   6       68.22       58.15      3.30 o 
  -4  -2   6       70.63       40.52      2.98 o 
  -3  -2   6      121.29      175.71      4.67 o 
  -2  -2   6     2022.26     2012.61     22.26 o 
  -1  -2   6     1963.77     2025.33     25.44 o 
   0  -2   6        2.15        0.56      0.62 o 
   1  -2   6      179.01      183.30      6.32 o 
   2  -2   6      590.12      526.49      6.59 o 
   3  -2   6       64.50       55.85      2.78 o 
   4  -2   6     1859.58     1913.06     28.54 o 
   5  -2   6       34.63       20.35      3.90 o 
   6  -2   6     1203.34     1213.13     18.21 o 
   7  -2   6       71.10       64.74      5.23 o 
   8  -2   6      143.47      135.54      7.60 o 
   9  -2   6      184.34      173.65      9.26 o 
  10  -2   6       41.50       36.52      6.04 o 
  11  -2   6        0.08        1.57      4.45 o 
 -10  -1   6       88.26       97.79     12.74 o 
  -9  -1   6        6.84       12.11      5.47 o 
  -8  -1   6      180.95      196.51      9.71 o 
  -7  -1   6       46.71       51.27      3.89 o 
  -6  -1   6        7.97        3.80      1.91 o 
  -5  -1   6        0.12        3.27      1.51 o 
  -4  -1   6      215.48      168.58      4.75 o 
  -3  -1   6      496.83      415.65      6.74 o 
  -2  -1   6      103.21       66.53      2.57 o 
  -1  -1   6      316.19      335.77      5.19 o 
   0  -1   6       35.62       41.10      1.84 o 
   1  -1   6       72.19       76.42      2.20 o 
   2  -1   6      789.76      901.51     18.99 o 
   3  -1   6      318.65      245.66      5.05 o 
   4  -1   6      298.77      260.45      6.78 o 
   5  -1   6     3184.58     3402.06     82.31 o 
   6  -1   6        2.41        6.48      2.26 o 
   7  -1   6        3.53        5.79      2.46 o 
   8  -1   6      646.79      631.15     12.69 o 
   9  -1   6      147.15      127.20      9.91 o 
  10  -1   6       58.49       54.25      6.76 o 
  11  -1   6       26.54       21.41      5.85 o 
 -10   0   6       40.95       29.05      8.45 o 
  -9   0   6      556.60      675.25     25.67 o 
  -8   0   6       34.21       24.40      3.52 o 
  -7   0   6       63.03       40.13      4.06 o 
  -6   0   6       52.42       36.25      3.33 o 
  -5   0   6      258.69      239.61      6.15 o 
  -4   0   6       45.72       26.93      2.34 o 
  -3   0   6       11.18       19.07      2.04 o 
  -2   0   6     2292.92     2435.34     50.17 o 
  -1   0   6     5687.03     5744.09     46.24 o 
   0   0   6      347.42      284.72      4.67 o 
   1   0   6       57.29       31.46      1.67 o 
   2   0   6     1181.33     1186.78     15.62 o 
   3   0   6     3661.03     4066.54     31.18 o 
   4   0   6      831.72      788.67     20.89 o 
   5   0   6       44.55       22.28      2.97 o 
   6   0   6      148.86      177.27      7.19 o 
   7   0   6       44.75       28.87      3.98 o 
   8   0   6      151.07      129.85     12.06 o 
   9   0   6       95.53      100.23      7.37 o 
  10   0   6      151.85      162.56      9.70 o 
  11   0   6        1.66       -0.26      4.48 o 
 -10   1   6       12.37       19.60      7.72 o 
  -9   1   6       24.85       26.03      7.12 o 
  -8   1   6       24.09       20.47      4.07 o 
  -7   1   6       59.07       41.15      3.79 o 
  -6   1   6      740.95      798.33     19.62 o 
  -5   1   6      400.17      357.99      7.54 o 
  -4   1   6     1064.89     1104.13     11.98 o 
  -3   1   6       96.31       80.75      3.13 o 
  -2   1   6       29.20       18.29      1.67 o 
  -1   1   6      949.22      823.04     11.49 o 
   0   1   6      158.99      194.19      4.17 o 
   1   1   6     9657.05     9398.39     76.94 o 
   2   1   6     4190.07     4602.46     33.43 o 
   3   1   6     1434.58     1449.23     12.56 o 
   4   1   6     2302.58     2675.26     24.47 o 
   5   1   6       29.47       45.98      5.12 o 
   6   1   6      237.65      229.93      8.38 o 
   7   1   6       86.66       71.13      5.49 o 
   8   1   6       35.97       37.07      4.98 o 
   9   1   6       90.74       94.09      7.28 o 
  10   1   6        0.82       -0.30      3.19 o 
  11   1   6       16.02       19.26      5.67 o 
 -10   2   6        6.20        3.19      5.93 o 
  -9   2   6      167.06      145.76      8.37 o 
  -8   2   6       15.75        7.49      3.34 o 
  -7   2   6      116.13       93.92     11.10 o 
  -6   2   6       32.02       30.19      3.19 o 
  -5   2   6      401.03      370.31      8.97 o 
  -4   2   6      280.15      277.74      8.40 o 
  -3   2   6     1089.63     1090.93     22.30 o 
  -2   2   6        1.49        0.71      0.89 o 
  -1   2   6      247.93      232.12      4.22 o 
   0   2   6       94.56      117.68      3.05 o 
   1   2   6      592.06      549.28      9.47 o 
   2   2   6      440.35      423.11     13.55 o 
   3   2   6      836.40      845.06     15.67 o 
   4   2   6      402.93      380.28      6.80 o 
   5   2   6       15.72        9.62      3.21 o 
   6   2   6        1.87        4.37      2.34 o 
   7   2   6      269.60      241.65     10.12 o 
   8   2   6      639.94      622.54     16.37 o 
   9   2   6        1.81        1.20      3.02 o 
  10   2   6       69.47       71.74      7.13 o 
  11   2   6       33.94       27.68      6.24 o 
 -10   3   6       70.81      100.31     14.13 o 
  -9   3   6       20.65       16.25      4.81 o 
  -8   3   6      199.54      226.20     14.90 o 
  -7   3   6       31.78       31.95      5.39 o 
  -6   3   6      241.42      237.28      9.33 o 
  -5   3   6       34.28       19.38      2.49 o 
  -4   3   6     1253.50     1278.98     27.26 o 
  -3   3   6      211.03      175.84      4.11 o 
  -2   3   6      185.88      146.38      5.67 o 
  -1   3   6      978.28      965.84     11.69 o 
   0   3   6       69.73       35.94      1.94 o 
   1   3   6      593.91      523.92     11.69 o 
   2   3   6       42.41       51.57      3.77 o 
   3   3   6     2472.47     2595.06     45.07 o 
   4   3   6      180.91      156.16      4.09 o 
   5   3   6     2834.82     2857.38     29.73 o 
   6   3   6        3.89        1.60      2.22 o 
   7   3   6       72.74       70.62      5.98 o 
   8   3   6       71.74       61.96      6.09 o 
   9   3   6       92.03       75.38      6.91 o 
  10   3   6      119.90      120.75      9.16 o 
  11   3   6      138.77      147.14     10.19 o 
 -10   4   6        4.63        6.07      6.60 o 
  -9   4   6      457.62      531.00     23.55 o 
  -8   4   6        3.36        0.93      3.55 o 
  -7   4   6      113.42       81.62      6.53 o 
  -6   4   6       29.80       16.99      3.60 o 
  -5   4   6      823.71      760.25     33.90 o 
  -4   4   6     1206.13     1189.55     19.57 o 
  -3   4   6      530.63      398.33     10.71 o 
  -2   4   6     1186.92     1195.63     21.24 o 
  -1   4   6        9.87       12.59      3.62 o 
   0   4   6      100.93       54.65      2.52 o 
   1   4   6      102.29      120.74      4.46 o 
   2   4   6      806.96      905.91     22.95 o 
   3   4   6       12.49        1.91      0.93 o 
   4   4   6     1547.41     1588.44     63.46 o 
   5   4   6      132.67      116.89      6.53 o 
   6   4   6      911.35      883.85     18.27 o 
   7   4   6      154.02      123.91      7.57 o 
   8   4   6        1.01        1.04      2.95 o 
   9   4   6      151.92      145.64      9.15 o 
  10   4   6        4.76        2.49      4.11 o 
  11   4   6      120.87      119.23      9.64 o 
 -10   5   6       50.78       34.93     10.90 o 
  -9   5   6        0.08        0.95      4.36 o 
  -8   5   6      146.66      134.06      9.06 o 
  -7   5   6       53.12       50.41      6.25 o 
  -6   5   6        2.40        2.80      2.84 o 
  -5   5   6       52.68       33.58      4.81 o 
  -4   5   6      104.95       85.73      6.03 o 
  -3   5   6      445.78      452.22     18.46 o 
  -2   5   6       41.57       52.29      4.37 o 
  -1   5   6       16.78        3.97      1.11 o 
   0   5   6       64.02       56.38      2.73 o 
   1   5   6       87.83       75.54      3.26 o 
   2   5   6       41.42       27.57      2.21 o 
   3   5   6      543.97      534.12      8.04 o 
   4   5   6      444.45      454.56     14.22 o 
   5   5   6      212.57      221.48      9.20 o 
   6   5   6      279.51      242.90     10.22 o 
   7   5   6      390.57      390.93     23.93 o 
   8   5   6       43.88       45.18      5.91 o 
   9   5   6       35.06       30.02      5.63 o 
  10   5   6       19.35       13.65      4.88 o 
  11   5   6        0.02       -5.17      4.29 o 
  -9   6   6      306.87      382.81     15.89 o 
  -8   6   6       13.33       12.42      4.76 o 
  -7   6   6      108.09       95.59      9.07 o 
  -6   6   6       76.73       59.42      6.70 o 
  -5   6   6      558.58      511.16     15.34 o 
  -4   6   6      224.65      194.95      9.40 o 
  -3   6   6      240.23      233.00      9.75 o 
  -2   6   6      205.76      253.52      9.71 o 
  -1   6   6      153.74      133.70      3.91 o 
   0   6   6     2180.68     2408.70     18.88 o 
   1   6   6     1265.65     1215.53     20.92 o 
   2   6   6      235.11      147.11      5.24 o 
   3   6   6        1.09        0.29      1.18 o 
   4   6   6      447.93      424.87      6.25 o 
   5   6   6       19.26       13.04      3.38 o 
   6   6   6     2274.15     2438.44     89.66 o 
   7   6   6      317.52      320.18     12.79 o 
   8   6   6       83.83       75.48      7.05 o 
   9   6   6        4.56        7.02      4.11 o 
  10   6   6       46.17       54.17      7.37 o 
  11   6   6       47.31       48.35      7.64 o 
  -9   7   6       33.49       13.06      5.67 o 
  -8   7   6      159.89      164.01     10.92 o 
  -7   7   6        2.51        3.09      4.00 o 
  -6   7   6       70.36       56.17      9.67 o 
  -5   7   6      149.36      105.94      8.02 o 
  -4   7   6      421.99      365.95     13.44 o 
  -3   7   6      188.86      172.14      9.05 o 
  -2   7   6        0.00        1.31      2.54 o 
  -1   7   6      129.44       73.92      4.17 o 
   0   7   6      129.33       97.49      4.23 o 
   1   7   6      633.91      612.01     10.63 o 
   2   7   6       19.65       13.61      2.29 o 
   3   7   6       14.70        4.73      1.74 o 
   4   7   6       35.31       20.72      2.30 o 
   5   7   6     1009.51     1033.81     21.34 o 
   6   7   6      181.54      160.79     10.73 o 
   7   7   6        2.75        2.50      3.22 o 
   8   7   6       25.21       21.28      4.99 o 
   9   7   6       17.02       15.97      4.90 o 
  10   7   6       29.90       28.80      6.48 o 
  -9   8   6      173.06      160.23     11.99 o 
  -8   8   6        5.22       -0.08      4.53 o 
  -7   8   6      209.77      215.17     12.46 o 
  -6   8   6        4.78        0.87      4.03 o 
  -5   8   6       64.07       41.30      6.25 o 
  -4   8   6       82.73       66.99      7.26 o 
  -3   8   6       36.62       21.11      4.53 o 
  -2   8   6      878.80      899.69     20.51 o 
  -1   8   6      295.80      260.04     14.81 o 
   0   8   6      587.22      644.29     11.48 o 
   1   8   6      157.66      131.98      5.53 o 
   2   8   6      235.41      217.18      6.96 o 
   3   8   6        9.96        0.97      1.84 o 
   4   8   6        0.07        0.43      2.54 o 
   5   8   6      117.56      109.88     12.61 o 
   6   8   6      305.55      289.09     19.83 o 
   7   8   6      116.41      113.13      8.38 o 
   8   8   6      112.92      110.12      8.55 o 
   9   8   6       83.33       87.98      9.03 o 
  10   8   6       16.78       18.54      5.58 o 
  -8   9   6      186.75      230.94     13.98 o 
  -7   9   6       39.19       36.70      7.34 o 
  -6   9   6        0.06       -1.79      4.12 o 
  -5   9   6      118.64      105.22      8.82 o 
  -4   9   6       11.19        5.73      4.16 o 
  -3   9   6      533.85      527.55     17.33 o 
  -2   9   6      227.98      192.80     10.26 o 
  -1   9   6      245.17      238.86     14.46 o 
   0   9   6     2842.98     3141.75     27.03 o 
   1   9   6     1473.21     1557.45     19.23 o 
   2   9   6       49.33       35.26      3.78 o 
   3   9   6        1.85        2.08      2.13 o 
   4   9   6        1.76        2.57      3.04 o 
   5   9   6      175.15      161.30      9.39 o 
   6   9   6       22.47       16.17      4.55 o 
   7   9   6       18.52       10.94      4.43 o 
   8   9   6        1.34        0.78      4.01 o 
   9   9   6        0.07        0.22      4.43 o 
  10   9   6      145.12      155.20     11.39 o 
  -8  10   6        3.36        1.85      6.11 o 
  -7  10   6       71.90       72.79      9.98 o 
  -6  10   6        7.05        4.50      4.76 o 
  -5  10   6      213.65      222.01     13.05 o 
  -4  10   6       76.08       96.14      9.62 o 
  -3  10   6       24.07       10.93      4.60 o 
  -2  10   6        0.72        0.96      3.59 o 
  -1  10   6      189.74      200.28     10.90 o 
   0  10   6       89.95       56.99      4.70 o 
   1  10   6       49.01       41.82      4.30 o 
   2  10   6      423.79      383.76     10.38 o 
   3  10   6        8.15        1.78      2.21 o 
   4  10   6       69.51       44.50      5.92 o 
   5  10   6       50.57       49.35      6.57 o 
   6  10   6       12.69       11.02      4.44 o 
   7  10   6        0.33       -2.14      3.88 o 
   8  10   6       75.02       85.16     10.35 o 
   9  10   6        3.23        4.64      5.05 o 
  -7  11   6       12.73       14.12      6.72 o 
  -6  11   6      128.69      101.98     11.24 o 
  -5  11   6        0.08       -3.15      4.37 o 
  -4  11   6      120.42      101.75     10.52 o 
  -3  11   6      389.75      381.75     16.56 o 
  -2  11   6       57.19       59.24      7.83 o 
  -1  11   6        5.83        2.76      4.04 o 
   0  11   6       99.97       75.85      7.96 o 
   1  11   6      245.32      248.35      9.02 o 
   2  11   6      130.27      101.37      6.05 o 
   3  11   6      309.68      290.14     12.36 o 
   4  11   6        0.87       -1.88      3.23 o 
   5  11   6      197.39      200.67     11.24 o 
   6  11   6       24.03       18.06      5.15 o 
   7  11   6        0.27        0.67      4.02 o 
   8  11   6        2.21        4.12      4.87 o 
  -6  12   6        5.29       -4.97      6.09 o 
  -5  12   6       78.79       83.66     10.74 o 
  -4  12   6      239.01      249.31     14.67 o 
  -3  12   6      126.53      151.31     11.38 o 
  -2  12   6      102.91      111.67      9.56 o 
  -1  12   6       15.68       11.53      5.00 o 
   0  12   6      153.34      146.22     10.13 o 
   1  12   6       25.85       13.86      4.91 o 
   2  12   6        2.93       -2.22      2.89 o 
   3  12   6        0.76        1.50      3.77 o 
   4  12   6        1.75        1.42      3.84 o 
   5  12   6        0.09       -0.72      4.02 o 
   6  12   6       35.06       46.29      7.33 o 
   7  12   6        2.57        1.61      4.86 o 
   8  12   6        4.66        5.32      5.42 o 
  -5  13   6       14.86        9.97      6.74 o 
  -4  13   6       12.76       12.55      6.68 o 
  -3  13   6      113.07      130.58     12.71 o 
  -2  13   6       70.73       86.29     10.19 o 
  -1  13   6       13.82        8.96      5.34 o 
   0  13   6        0.04        1.84      4.85 o 
   1  13   6      109.22      123.56      9.68 o 
   2  13   6       90.65       73.64      7.94 o 
   3  13   6        1.69        1.86      4.13 o 
   4  13   6       23.21       15.07      5.50 o 
   5  13   6      189.86      224.30     12.70 o 
   6  13   6        0.09       -0.41      4.87 o 
   7  13   6       17.84        8.01      5.97 o 
  -4  14   6       25.06       15.02      7.10 o 
  -3  14   6       19.24       17.26      7.21 o 
  -2  14   6        4.74        1.26      6.07 o 
  -1  14   6        0.92       -0.32      5.66 o 
   0  14   6       26.10       25.88      7.58 o 
   1  14   6        0.35        0.40      5.37 o 
   2  14   6       11.67        8.92      7.94 o 
   3  14   6        0.31       -3.26      6.89 o 
   4  14   6        5.97        1.43      4.91 o 
   5  14   6       39.56       35.70      7.39 o 
  -2  15   6       76.00       89.89     11.54 o 
  -1  15   6       20.73       18.22      7.46 o 
   0  15   6        0.66       -3.64      5.95 o 
   1  15   6       29.54       29.46     11.03 o 
   2  15   6        8.21        2.75      8.31 o 
   3  15   6       28.51       20.09      9.53 o 
  -3 -13   7       20.80       26.86      9.85 o 
  -2 -13   7        1.27        2.63      7.00 o 
  -1 -13   7       27.29       22.38      8.75 o 
   0 -13   7       55.44       59.67     11.75 o 
   1 -13   7        2.56        5.19      7.33 o 
   2 -13   7       29.24       29.72      9.36 o 
   3 -13   7        1.69        2.58      7.46 o 
  -5 -12   7        0.04       -0.52      4.48 o 
  -4 -12   7        5.96        8.66      7.42 o 
  -3 -12   7        2.72        1.19      6.60 o 
  -2 -12   7       11.54       14.28      7.46 o 
  -1 -12   7       10.80        2.68      6.06 o 
   0 -12   7      128.76      117.47     13.95 o 
   1 -12   7      190.24      157.56     14.88 o 
   2 -12   7      242.27      238.24     17.89 o 
   3 -12   7      151.71      151.84     14.47 o 
   4 -12   7        0.01       -0.12      6.58 o 
  -6 -11   7       15.86       11.08      8.42 o 
  -5 -11   7       38.88       59.41     11.69 o 
  -4 -11   7       11.55        7.17      4.42 o 
  -3 -11   7       63.91       65.33     11.57 o 
  -2 -11   7        0.33       -1.15      5.12 o 
  -1 -11   7        2.94        0.69      4.77 o 
   0 -11   7       17.50       13.16      6.64 o 
   1 -11   7       22.08       13.82      6.97 o 
   2 -11   7      385.99      420.97     22.38 o 
   3 -11   7       11.75        4.68      6.26 o 
   4 -11   7      101.11       95.17     12.41 o 
  -7 -10   7        3.85        3.40      7.64 o 
  -6 -10   7       54.99       52.32     11.89 o 
  -5 -10   7        4.21        7.33      6.55 o 
  -4 -10   7       21.46       20.32      7.08 o 
  -3 -10   7        9.96        4.90      5.74 o 
  -2 -10   7        0.63        1.61      5.11 o 
  -1 -10   7        9.16        6.94      5.46 o 
   0 -10   7       18.58        3.68      5.35 o 
   1 -10   7      171.85      179.45     14.75 o 
   2 -10   7        0.64        0.64      4.93 o 
   3 -10   7       95.42      110.17     11.56 o 
   4 -10   7       35.39       23.17      7.27 o 
   5 -10   7        3.68        3.20      5.52 o 
  -7  -9   7        0.45        1.94      6.50 o 
  -6  -9   7       10.23       13.92      7.77 o 
  -5  -9   7        2.39        1.38      5.24 o 
  -4  -9   7        0.69       -0.65      5.06 o 
  -3  -9   7       63.26       65.38     10.12 o 
  -2  -9   7      190.35      201.53     15.53 o 
  -1  -9   7        6.94        5.30      4.77 o 
   0  -9   7      195.31      142.95     12.46 o 
   1  -9   7      133.59      137.59     12.76 o 
   2  -9   7      198.56      194.32     14.45 o 
   3  -9   7      117.89      111.58     11.19 o 
   4  -9   7       19.02       17.08      6.04 o 
   5  -9   7        3.01        2.49      4.95 o 
   6  -9   7       98.31      101.60     11.09 o 
  -8  -8   7      136.30      152.52     16.78 o 
  -7  -8   7        0.00        0.36      6.63 o 
  -6  -8   7      197.16      233.06     17.74 o 
  -5  -8   7       10.00        0.27      5.28 o 
  -4  -8   7       24.29       14.34      5.90 o 
  -3  -8   7       47.57       51.42      8.86 o 
  -2  -8   7       90.03       77.90     10.68 o 
  -1  -8   7       43.05       32.10      7.22 o 
   0  -8   7        4.37        6.30      4.63 o 
   1  -8   7       41.82       38.12      7.76 o 
   2  -8   7        3.71        2.45      4.45 o 
   3  -8   7      560.56      518.51     21.55 o 
   4  -8   7      548.02      509.52     21.29 o 
   5  -8   7       40.17       27.45      6.96 o 
   6  -8   7        8.55        3.11      4.65 o 
   7  -8   7       20.87       22.93      7.29 o 
  -9  -7   7       19.77       20.78      5.94 o 
  -8  -7   7       22.72       27.20      5.62 o 
  -7  -7   7       16.48       19.80      4.67 o 
  -6  -7   7       16.36       17.87      4.17 o 
  -5  -7   7       38.38       31.35      3.79 o 
  -4  -7   7       38.57       27.27      3.45 o 
  -3  -7   7       37.49       15.25      3.10 o 
  -2  -7   7      153.34      140.26      5.29 o 
  -1  -7   7      565.75      458.39     20.57 o 
   0  -7   7       37.76       36.40      7.20 o 
   1  -7   7       87.29       65.34      8.99 o 
   2  -7   7     1308.65     1426.64     34.38 o 
   3  -7   7       60.16       36.64      7.22 o 
   4  -7   7       46.51       58.94      8.46 o 
   5  -7   7        0.38        2.00      4.05 o 
   6  -7   7        5.71       11.67      5.70 o 
   7  -7   7        1.67       -3.95      4.65 o 
   8  -7   7       10.83        8.68      6.67 o 
  -9  -6   7       10.94        9.34      6.64 o 
  -8  -6   7       62.91       58.01      7.25 o 
  -7  -6   7       23.23       12.15      3.93 o 
  -6  -6   7       47.08       37.89      5.07 o 
  -5  -6   7      179.82      154.37      6.24 o 
  -4  -6   7       20.61       14.07      2.70 o 
  -3  -6   7     1224.97     1330.82     15.57 o 
  -2  -6   7      535.64      565.28      9.40 o 
  -1  -6   7       46.64       43.74      2.85 o 
   0  -6   7      141.22      122.08      4.82 o 
   1  -6   7      105.60       99.30      9.28 o 
   2  -6   7       30.13       27.71      6.09 o 
   3  -6   7      269.14      262.41      9.03 o 
   4  -6   7      343.76      321.78     17.79 o 
   5  -6   7      987.20     1091.87     18.15 o 
   6  -6   7        0.00        0.96      2.74 o 
   7  -6   7      240.14      242.65     15.82 o 
   8  -6   7      221.60      228.41     16.50 o 
  -9  -5   7       12.19       18.78      5.38 o 
  -8  -5   7        3.41        2.63      3.59 o 
  -7  -5   7      489.73      574.58     16.01 o 
  -6  -5   7        7.85        4.41      2.43 o 
  -5  -5   7      229.42      199.48      6.77 o 
  -4  -5   7        2.91        2.95      1.95 o 
  -3  -5   7      967.59     1081.26     13.31 o 
  -2  -5   7      212.07      143.96      4.63 o 
  -1  -5   7      299.99      322.26      6.61 o 
   0  -5   7       60.06       58.91      2.36 o 
   1  -5   7      901.53      959.30     26.13 o 
   2  -5   7        2.76        6.97      3.55 o 
   3  -5   7        0.11        2.73      1.84 o 
   4  -5   7        0.50        1.73      1.91 o 
   5  -5   7       10.42       14.53      3.00 o 
   6  -5   7       20.31       11.21      3.17 o 
   7  -5   7      417.62      447.98     13.26 o 
   8  -5   7      220.29      217.71     10.33 o 
   9  -5   7        3.73       -2.10      4.13 o 
 -10  -4   7        9.47       16.27      6.13 o 
  -9  -4   7        0.89        1.65      3.99 o 
  -8  -4   7      318.88      359.31     13.62 o 
  -7  -4   7        0.32        2.35      3.04 o 
  -6  -4   7       14.90       10.92      2.58 o 
  -5  -4   7      143.05      126.50      5.23 o 
  -4  -4   7      638.91      646.73     15.77 o 
  -3  -4   7      739.49      726.99     10.48 o 
  -2  -4   7      209.20      111.67      3.89 o 
  -1  -4   7      343.51      264.52      5.07 o 
   0  -4   7        0.94       -0.17      1.68 o 
   1  -4   7      123.56      131.97      6.72 o 
   2  -4   7      412.74      347.16     14.54 o 
   3  -4   7      187.33      190.42      5.51 o 
   4  -4   7       52.81       27.02      2.92 o 
   5  -4   7      317.14      316.23      9.30 o 
   6  -4   7      723.56      672.97     14.25 o 
   7  -4   7     1373.25     1470.15     28.07 o 
   8  -4   7       25.04       23.41      4.54 o 
   9  -4   7      154.49      148.20      9.01 o 
  10  -4   7      102.04       94.17      8.45 o 
  11  -4   7       55.15       59.34     11.50 o 
 -10  -3   7       44.38       47.07      9.14 o 
  -9  -3   7        0.12       -5.17      3.90 o 
  -8  -3   7        0.28       -1.94      3.29 o 
  -7  -3   7      463.01      521.17     14.80 o 
  -6  -3   7      124.48      108.86      4.99 o 
  -5  -3   7     1981.53     2184.28     25.45 o 
  -4  -3   7        4.30        1.26      1.42 o 
  -3  -3   7        0.17        1.10      1.21 o 
  -2  -3   7        0.07        0.55      1.02 o 
  -1  -3   7       57.47       47.56      2.19 o 
   0  -3   7      180.14      186.97      7.21 o 
   1  -3   7      897.07      941.26     23.27 o 
   2  -3   7     2202.88     2166.28     25.20 o 
   3  -3   7        3.14        2.91      1.28 o 
   4  -3   7       46.46       44.67      3.11 o 
   5  -3   7       84.56       70.29      4.23 o 
   6  -3   7     1291.50     1293.89     43.26 o 
   7  -3   7      610.68      622.49     21.90 o 
   8  -3   7       44.97       42.25      5.27 o 
   9  -3   7       22.67       19.46      4.45 o 
  10  -3   7       25.00       19.56      5.03 o 
  11  -3   7      113.60      108.88      9.40 o 
 -10  -2   7      228.87      292.22     18.61 o 
  -9  -2   7        6.30        5.04      4.12 o 
  -8  -2   7      140.08      137.24      9.46 o 
  -7  -2   7        3.64        5.61      2.46 o 
  -6  -2   7      505.88      493.15     12.90 o 
  -5  -2   7       96.89       73.72      3.72 o 
  -4  -2   7      480.11      487.35      8.95 o 
  -3  -2   7      251.47      237.90      5.48 o 
  -2  -2   7     3606.91     3721.11     33.11 o 
  -1  -2   7       36.78       33.24      1.99 o 
   0  -2   7      193.23      118.29      3.00 o 
   1  -2   7     1057.52     1121.71     16.29 o 
   2  -2   7        8.80       18.15      1.25 o 
   3  -2   7     2589.40     2887.18    305.30 o 
   4  -2   7       40.86       33.46      2.83 o 
   5  -2   7      188.37      192.49      8.59 o 
   6  -2   7      117.13      132.81      6.20 o 
   7  -2   7      526.66      554.39     13.49 o 
   8  -2   7      375.77      382.14     23.43 o 
   9  -2   7       80.20       75.35      6.69 o 
  10  -2   7      165.78      174.90      9.95 o 
  11  -2   7      120.54      131.92      9.58 o 
 -10  -1   7       29.15       24.27      7.59 o 
  -9  -1   7        0.98        0.30      4.44 o 
  -8  -1   7        0.24        0.29      3.03 o 
  -7  -1   7      146.59      150.18      5.94 o 
  -6  -1   7      144.46      108.46      4.68 o 
  -5  -1   7       77.27       47.10      3.10 o 
  -4  -1   7      111.15       93.34      3.75 o 
  -3  -1   7     1286.17     1276.54     19.96 o 
  -2  -1   7      527.28      389.77      6.31 o 
  -1  -1   7     1345.99     1443.07     11.66 o 
   0  -1   7       36.94       41.44      2.26 o 
   1  -1   7     1165.19     1195.81     10.63 o 
   2  -1   7     1818.33     1866.07     21.90 o 
   3  -1   7       51.90       44.24      2.36 o 
   4  -1   7      721.53      680.72     24.42 o 
   5  -1   7       73.92       51.04      3.69 o 
   6  -1   7       14.27       11.25      2.60 o 
   7  -1   7        0.20       -1.06      2.07 o 
   8  -1   7       75.75       69.61      5.78 o 
   9  -1   7        5.20        2.20      3.22 o 
  10  -1   7        0.89        0.63      3.77 o 
  11  -1   7       50.48       43.23      6.86 o 
 -10   0   7      122.84      146.45     13.99 o 
  -9   0   7       12.53       12.15      5.88 o 
  -8   0   7       79.66       66.39      5.37 o 
  -7   0   7      111.49      128.36      5.59 o 
  -6   0   7      116.43       86.48      4.32 o 
  -5   0   7       41.59       19.04      2.44 o 
  -4   0   7       12.27       17.90      2.10 o 
  -3   0   7      927.88      808.23      9.75 o 
  -2   0   7      777.52      820.36     10.94 o 
  -1   0   7      161.67      189.28      4.28 o 
   0   0   7     2336.65     2557.38     38.74 o 
   1   0   7       80.68       92.07      3.92 o 
   2   0   7      204.50      189.27      4.34 o 
   3   0   7     4337.50     4273.63     43.31 o 
   4   0   7      142.31      132.40      5.23 o 
   5   0   7       14.64       11.83      2.49 o 
   6   0   7       10.43       14.12      2.94 o 
   7   0   7      206.43      167.02     14.07 o 
   8   0   7      160.39      139.60      7.63 o 
   9   0   7      211.65      227.30     10.49 o 
  10   0   7      125.18      117.30      8.24 o 
  11   0   7      180.75      196.49     11.24 o 
 -10   1   7       14.69       22.95      8.02 o 
  -9   1   7        0.22       -2.15      4.26 o 
  -8   1   7       88.03       75.02      5.83 o 
  -7   1   7      785.54      859.70     16.58 o 
  -6   1   7       21.64       12.54      2.54 o 
  -5   1   7      287.15      263.99      6.69 o 
  -4   1   7       87.89       82.37      3.58 o 
  -3   1   7     1765.71     1796.96     27.54 o 
  -2   1   7      100.21       81.32      3.06 o 
  -1   1   7     2556.08     2437.90     40.18 o 
   0   1   7      708.00      710.11     19.17 o 
   1   1   7     3721.04     3818.85     18.85 o 
   2   1   7        2.07        0.42      0.71 o 
   3   1   7      349.39      281.25      5.80 o 
   4   1   7      795.53      744.25     10.26 o 
   5   1   7      990.28      972.78     16.13 o 
   6   1   7      561.27      533.52     12.86 o 
   7   1   7      200.95      162.17      7.76 o 
   8   1   7      489.69      530.69     22.43 o 
   9   1   7      109.05       93.95      7.33 o 
  10   1   7        3.78        4.40      4.06 o 
  11   1   7      180.52      196.13     11.42 o 
 -10   2   7       45.31       50.41     10.91 o 
  -9   2   7       25.02       19.48      7.13 o 
  -8   2   7      198.67      203.97      9.27 o 
  -7   2   7       99.73       91.68      6.10 o 
  -6   2   7     1124.83     1206.58     19.54 o 
  -5   2   7      343.48      336.75      7.53 o 
  -4   2   7      245.54      227.89      5.71 o 
  -3   2   7      105.62       99.18      3.39 o 
  -2   2   7     1290.58     1192.01     13.79 o 
  -1   2   7     2709.53     2511.31     27.95 o 
   0   2   7      870.89      986.63     23.44 o 
   1   2   7     3208.39     3445.47     27.24 o 
   2   2   7      716.21      777.94      8.64 o 
   3   2   7      106.22      112.92      3.65 o 
   4   2   7     2165.23     2232.19     19.79 o 
   5   2   7      107.31       96.66      5.51 o 
   6   2   7      281.30      272.80      9.65 o 
   7   2   7      777.79      771.67     20.39 o 
   8   2   7        0.02       -0.98      2.64 o 
   9   2   7       65.87       43.09      5.87 o 
  10   2   7       40.25       31.00      5.61 o 
  11   2   7      120.21      102.88      8.82 o 
 -10   3   7       14.95        8.39      7.48 o 
  -9   3   7        8.14        0.19      4.04 o 
  -8   3   7        3.04        0.56      3.17 o 
  -7   3   7       20.32       15.98      3.71 o 
  -6   3   7      625.57      598.71     14.66 o 
  -5   3   7      149.85      114.00      9.11 o 
  -4   3   7      619.62      565.62     16.41 o 
  -3   3   7     2411.37     2474.10     39.46 o 
  -2   3   7      630.44      620.76      7.02 o 
  -1   3   7      879.77      939.94     15.87 o 
   0   3   7     1031.11     1095.47     12.00 o 
   1   3   7       91.79       88.24      3.05 o 
   2   3   7      998.59      917.56      9.56 o 
   3   3   7       43.65       41.81      2.25 o 
   4   3   7       49.57       42.21      2.55 o 
   5   3   7      506.14      534.87     20.13 o 
   6   3   7      227.24      181.61      8.17 o 
   7   3   7       14.98       11.40      3.55 o 
   8   3   7      648.56      624.55     32.45 o 
   9   3   7       26.91       17.78      4.34 o 
  10   3   7        0.78        1.59      3.86 o 
  11   3   7       77.01       81.26      8.37 o 
 -10   4   7       93.40      118.36     14.21 o 
  -9   4   7       36.91       33.20      6.28 o 
  -8   4   7      143.69      112.26      8.07 o 
  -7   4   7       66.41       57.84      6.20 o 
  -6   4   7        6.68        3.42      2.81 o 
  -5   4   7       36.90       43.89      4.95 o 
  -4   4   7       24.34       10.85      2.98 o 
  -3   4   7      277.99      237.73      8.41 o 
  -2   4   7     1125.74     1262.13     18.31 o 
  -1   4   7     1277.70     1273.20     10.86 o 
   0   4   7     1835.29     1933.24     28.99 o 
   1   4   7      714.34      720.18     14.72 o 
   2   4   7       29.62       15.79      1.81 o 
   3   4   7      905.32      769.20      8.75 o 
   4   4   7       85.84      110.41      7.60 o 
   5   4   7      378.79      344.51     11.13 o 
   6   4   7      322.27      256.40     10.18 o 
   7   4   7      607.94      602.09     16.10 o 
   8   4   7       14.22        8.28      3.66 o 
   9   4   7       55.57       46.99      6.12 o 
  10   4   7       71.59       58.05      7.19 o 
  11   4   7      103.39      114.61      9.63 o 
 -10   5   7       59.53       61.41     12.57 o 
  -9   5   7        0.77        0.05      4.30 o 
  -8   5   7        0.17       -0.82      3.51 o 
  -7   5   7     1231.34     1496.31     27.03 o 
  -6   5   7       12.13        3.00      3.16 o 
  -5   5   7     1153.82     1236.90     22.51 o 
  -4   5   7        0.54        3.28      2.49 o 
  -3   5   7        1.68        2.15      2.16 o 
  -2   5   7        2.25        1.43      2.00 o 
  -1   5   7     1415.43     1491.23     19.02 o 
   0   5   7      951.84      984.74     23.92 o 
   1   5   7       85.53       59.95      3.02 o 
   2   5   7      722.01      683.05      9.38 o 
   3   5   7      174.86       93.18      3.47 o 
   4   5   7      273.29      226.85     11.77 o 
   5   5   7       58.86       44.46      5.08 o 
   6   5   7      940.77      985.61     20.44 o 
   7   5   7       57.44       43.39      5.78 o 
   8   5   7      137.28      131.33      9.10 o 
   9   5   7       56.49       53.02      6.91 o 
  10   5   7       26.67       18.00      5.23 o 
  11   5   7       11.84        4.07      4.68 o 
  -9   6   7       10.92       13.37      5.77 o 
  -8   6   7       18.95       13.88      4.74 o 
  -7   6   7        1.86        1.96      3.60 o 
  -6   6   7      491.79      483.11     15.74 o 
  -5   6   7       94.95       92.58      7.10 o 
  -4   6   7       15.76       11.47      3.31 o 
  -3   6   7        2.09        4.91      2.78 o 
  -2   6   7       65.86       85.35      7.42 o 
  -1   6   7      537.92      539.38      7.45 o 
   0   6   7      125.75      110.36      4.10 o 
   1   6   7      815.96      839.68     19.87 o 
   2   6   7      946.99      969.96     12.26 o 
   3   6   7     1055.59      956.83     20.54 o 
   4   6   7      425.66      460.50     16.40 o 
   5   6   7        0.16        1.07      2.43 o 
   6   6   7       75.22       70.35      6.94 o 
   7   6   7     1666.21     1798.65     29.56 o 
   8   6   7       18.89       14.50      4.48 o 
   9   6   7      175.62      163.80     10.27 o 
  10   6   7       15.91        8.88      4.80 o 
  11   6   7       29.79       34.05      8.96 o 
  -9   7   7        2.01        2.08      5.12 o 
  -8   7   7       31.93       26.39      6.27 o 
  -7   7   7      384.20      343.54     14.72 o 
  -6   7   7        4.62        2.28      3.54 o 
  -5   7   7      218.24      215.90     12.67 o 
  -4   7   7       29.34       12.23      3.76 o 
  -3   7   7      129.25      128.18      8.02 o 
  -2   7   7     2231.28     2424.23     31.78 o 
  -1   7   7      347.17      311.22      6.42 o 
   0   7   7       10.72        9.96      2.09 o 
   1   7   7      203.19      176.91      5.78 o 
   2   7   7     1023.24     1029.04     16.48 o 
   3   7   7       42.03       30.83      2.77 o 
   4   7   7      472.62      450.56      8.93 o 
   5   7   7      161.73      143.29      8.32 o 
   6   7   7       18.30       15.68      4.05 o 
   7   7   7       17.76        9.77      3.76 o 
   8   7   7       71.56       60.04      7.39 o 
   9   7   7       23.60       16.32      5.04 o 
  10   7   7        3.09        1.00      4.14 o 
  -8   8   7      116.52      135.09     10.68 o 
  -7   8   7       18.54       14.60      5.16 o 
  -6   8   7      202.79      218.04     11.92 o 
  -5   8   7      116.74       98.68      8.22 o 
  -4   8   7      352.45      256.48     12.25 o 
  -3   8   7      203.38      188.79     10.13 o 
  -2   8   7       32.72       17.03      3.97 o 
  -1   8   7      579.18      575.56      9.54 o 
   0   8   7      114.36       81.32      4.29 o 
   1   8   7        0.01        0.22      1.80 o 
   2   8   7       53.14       34.53      3.48 o 
   3   8   7     1171.07     1206.37     38.14 o 
   4   8   7       19.04       12.14      3.57 o 
   5   8   7       48.30       23.42      4.62 o 
   6   8   7        0.01        0.75      2.98 o 
   7   8   7      196.78      195.04     10.77 o 
   8   8   7       11.69       11.16      4.40 o 
   9   8   7      115.15       96.37      8.95 o 
  10   8   7        0.25        0.93      4.52 o 
  -8   9   7        0.01        1.20      5.42 o 
  -7   9   7      132.44      124.25     10.26 o 
  -6   9   7        8.23        8.68      4.89 o 
  -5   9   7       27.87       18.20      5.28 o 
  -4   9   7        6.84        0.78      3.48 o 
  -3   9   7      980.90      966.98     56.87 o 
  -2   9   7      282.11      271.46     12.25 o 
  -1   9   7     1156.21     1273.37     35.03 o 
   0   9   7      551.43      509.64     10.75 o 
   1   9   7       51.11       46.72      7.23 o 
   2   9   7      300.32      272.92      8.33 o 
   3   9   7        0.07        0.48      2.10 o 
   4   9   7      478.74      456.07     14.81 o 
   5   9   7       97.81       84.61      7.02 o 
   6   9   7        3.34        0.93      3.33 o 
   7   9   7        0.82        0.56      3.52 o 
   8   9   7       10.40        7.00      4.45 o 
   9   9   7        0.19       -1.84      4.05 o 
  10   9   7        0.90        2.69      4.83 o 
  -7  10   7        3.11        0.12      5.41 o 
  -6  10   7      254.38      233.06     13.60 o 
  -5  10   7        4.16        0.79      4.16 o 
  -4  10   7       23.36       15.16      5.22 o 
  -3  10   7       67.56       54.32      7.43 o 
  -2  10   7       12.62        4.79      3.89 o 
  -1  10   7     1071.54     1064.03     24.14 o 
   0  10   7       84.99       64.34      6.84 o 
   1  10   7        0.33       -0.73      2.30 o 
   2  10   7       63.31       57.58      4.95 o 
   3  10   7      305.39      306.33      9.09 o 
   4  10   7       75.49       53.21      6.55 o 
   5  10   7      119.36       95.13      7.82 o 
   6  10   7        0.06        0.59      3.46 o 
   7  10   7      118.48      122.66      9.53 o 
   8  10   7        6.85        7.44      4.91 o 
   9  10   7       34.97       30.84      6.99 o 
  -7  11   7      238.17      274.26     16.12 o 
  -6  11   7       75.59       77.47     11.03 o 
  -5  11   7        7.45       14.16      5.94 o 
  -4  11   7        7.33        2.06      4.86 o 
  -3  11   7       29.32       14.77      5.28 o 
  -2  11   7      442.66      454.64     17.24 o 
  -1  11   7       51.61       51.53      7.36 o 
   0  11   7      255.96      280.18     13.09 o 
   1  11   7     1547.64     1713.77     22.28 o 
   2  11   7      312.35      335.31     10.25 o 
   3  11   7       88.03       60.68      6.93 o 
   4  11   7       38.26       26.64      5.39 o 
   5  11   7        0.02        0.75      3.63 o 
   6  11   7       57.17       52.79      8.08 o 
   7  11   7        0.95        2.64      4.36 o 
   8  11   7       44.35       48.94      7.86 o 
  -6  12   7      126.48      137.32     12.96 o 
  -5  12   7        1.47        4.15      5.97 o 
  -4  12   7        0.09       -0.50      4.81 o 
  -3  12   7       49.64       50.69      8.23 o 
  -2  12   7        6.49        6.97      5.12 o 
  -1  12   7       33.74       35.02      6.75 o 
   0  12   7      205.99      217.17     12.21 o 
   1  12   7       23.29       17.34      5.26 o 
   2  12   7        6.59        3.43      3.27 o 
   3  12   7       70.54       63.31      6.14 o 
   4  12   7       19.56        8.94      4.58 o 
   5  12   7        7.52        1.62      3.98 o 
   6  12   7       28.33       15.68      5.76 o 
   7  12   7       12.35        7.28      5.30 o 
   8  12   7       55.44       51.37     10.14 o 
  -5  13   7       36.75       41.42      8.92 o 
  -4  13   7        3.09        1.14      5.87 o 
  -3  13   7        5.71        0.85      5.38 o 
  -2  13   7       93.05      110.68     11.08 o 
  -1  13   7       80.57       69.02      9.16 o 
   0  13   7       23.42       15.00      5.70 o 
   1  13   7        4.55        4.80      4.58 o 
   2  13   7       47.96       40.82     10.59 o 
   3  13   7        1.59       -1.09      3.84 o 
   4  13   7      143.71      139.89     10.10 o 
   5  13   7        0.13       -0.52      4.72 o 
   6  13   7      129.25      117.12     10.48 o 
   7  13   7       34.63       47.72      8.16 o 
  -3  14   7        4.59        5.52      6.60 o 
  -2  14   7       71.65       77.36     10.41 o 
  -1  14   7      160.59      161.04     14.22 o 
   0  14   7        1.75        3.54      5.45 o 
   1  14   7        0.48        1.38      5.17 o 
   2  14   7       37.46       20.77      9.08 o 
   3  14   7      158.68      180.65     17.30 o 
   4  14   7       10.63        8.21      5.30 o 
   5  14   7       98.43      122.11     10.84 o 
  -1  15   7      109.70      133.52     22.23 o 
   0  15   7       36.02       33.08      8.11 o 
   1  15   7       28.34       26.29     10.95 o 
   2  15   7      117.38      142.55     16.83 o 
   3  15   7        0.39        0.41      8.10 o 
  -2 -13   8       23.56       21.67      8.83 o 
  -1 -13   8        1.87       -1.03      6.83 o 
   0 -13   8       24.67       26.84      9.67 o 
   1 -13   8       37.61       50.60     11.78 o 
   2 -13   8       36.28       31.17     10.24 o 
   3 -13   8       40.24       40.52     10.48 o 
  -4 -12   8        0.27       -2.71      6.62 o 
  -3 -12   8       11.33        7.49      7.44 o 
  -2 -12   8       40.09       23.53      8.98 o 
  -1 -12   8        7.46        8.92      6.41 o 
   0 -12   8       41.03       31.42      9.17 o 
   1 -12   8        1.35        2.28      6.76 o 
   2 -12   8       20.15       19.13      8.28 o 
   3 -12   8       41.32       25.95      8.84 o 
   4 -12   8       44.41       47.26     10.16 o 
  -5 -11   8        0.21       -0.79      4.18 o 
  -4 -11   8       42.25       42.70     10.42 o 
  -3 -11   8       12.24        4.22      6.29 o 
  -2 -11   8       77.69       53.70     10.51 o 
  -1 -11   8        9.79        6.42      5.92 o 
   0 -11   8        3.41        1.69      5.90 o 
   1 -11   8       98.99       86.99     12.07 o 
   2 -11   8       13.02       19.96      7.37 o 
   3 -11   8       44.87       54.86     10.22 o 
   4 -11   8       10.91       17.26      7.28 o 
   5 -11   8       82.96      111.03     12.43 o 
  -6 -10   8        0.21        2.44      6.97 o 
  -5 -10   8       55.74       62.44     11.57 o 
  -4 -10   8        0.08        1.92      3.40 o 
  -3 -10   8       18.30       10.61      6.34 o 
  -2 -10   8       10.57        7.97      6.34 o 
  -1 -10   8      138.38      110.91     11.89 o 
   0 -10   8        6.52        6.34      5.15 o 
   1 -10   8       74.32       49.75      9.11 o 
   2 -10   8        0.05        0.42      4.65 o 
   3 -10   8       72.42       92.05     12.06 o 
   4 -10   8       40.24       44.37      9.28 o 
   5 -10   8      142.00      127.20     12.60 o 
   6 -10   8       33.53       42.41      9.62 o 
  -7  -9   8        1.78        2.01      7.41 o 
  -6  -9   8        0.03        3.70      6.27 o 
  -5  -9   8       33.78       37.15      9.65 o 
  -4  -9   8       44.73       38.95      8.64 o 
  -3  -9   8       31.69       18.16      7.29 o 
  -2  -9   8      102.90       95.56     12.65 o 
  -1  -9   8       48.26       44.92      8.69 o 
   0  -9   8      142.35      133.54     12.50 o 
   1  -9   8      239.89      218.79     15.76 o 
   2  -9   8        1.18       -0.83      4.23 o 
   3  -9   8       33.58       20.13      6.83 o 
   4  -9   8        4.32        2.82      4.51 o 
   5  -9   8      141.90      128.89     12.08 o 
   6  -9   8       28.87       20.23      7.05 o 
   7  -9   8       14.44       14.09      7.24 o 
  -8  -8   8        0.05        5.92      7.60 o 
  -7  -8   8        0.00       -0.29      6.54 o 
  -6  -8   8       66.20       73.70     12.16 o 
  -5  -8   8      348.21      392.18     22.28 o 
  -4  -8   8        6.71        2.39      3.96 o 
  -3  -8   8        0.36       -0.12      2.77 o 
  -2  -8   8        6.68        1.91      3.87 o 
  -1  -8   8      373.85      318.65     18.68 o 
   0  -8   8       34.31       28.03      7.32 o 
   1  -8   8      928.07      859.74     29.35 o 
   2  -8   8       15.90        7.91      4.97 o 
   3  -8   8      359.55      352.17     18.66 o 
   4  -8   8      560.50      623.27     24.28 o 
   5  -8   8        0.41        1.63      4.84 o 
   6  -8   8       52.47       61.67      9.35 o 
   7  -8   8       41.29       45.24      9.32 o 
  -8  -7   8       11.02        9.96      4.74 o 
  -7  -7   8        1.61       -2.21      3.35 o 
  -6  -7   8      210.63      210.84      9.71 o 
  -5  -7   8        0.40       -2.00      3.32 o 
  -4  -7   8      668.79      690.24     18.42 o 
  -3  -7   8      315.33      294.37     17.31 o 
  -2  -7   8       23.59       17.66      4.38 o 
  -1  -7   8      128.14      116.73     10.91 o 
   0  -7   8        0.05       -0.27      3.25 o 
   1  -7   8      243.96      233.96     14.95 o 
   2  -7   8       64.44       77.36      9.14 o 
   3  -7   8       89.93       74.73      9.05 o 
   4  -7   8      110.34      112.31     10.52 o 
   5  -7   8        5.45       -2.42      3.54 o 
   6  -7   8      195.46      188.54     13.92 o 
   7  -7   8       18.43       10.54      6.09 o 
   8  -7   8      105.56       99.96     12.47 o 
  -9  -6   8       83.99       88.59      9.26 o 
  -8  -6   8        0.70       -2.79      3.90 o 
  -7  -6   8       24.92       20.23      4.72 o 
  -6  -6   8        2.19       -1.01      2.79 o 
  -5  -6   8      139.97      157.81      6.48 o 
  -4  -6   8        0.93        0.28      2.00 o 
  -3  -6   8     1124.44     1186.42     14.66 o 
  -2  -6   8       39.33       38.60      3.02 o 
  -1  -6   8       10.13        1.40      2.61 o 
   0  -6   8       32.73       24.74      4.27 o 
   1  -6   8        2.66        1.38      3.77 o 
   2  -6   8       16.98       21.64      5.42 o 
   3  -6   8       58.33       67.25      8.89 o 
   4  -6   8      281.94      255.38     14.56 o 
   5  -6   8      918.29     1021.85     29.55 o 
   6  -6   8       42.42       36.90      7.52 o 
   7  -6   8        1.11        4.85      4.83 o 
   8  -6   8       77.21       70.76     11.02 o 
   9  -6   8       23.54       24.97      8.92 o 
  -9  -5   8       57.68       80.32      8.79 o 
  -8  -5   8       43.31       55.28      6.77 o 
  -7  -5   8       62.70       64.17      6.38 o 
  -6  -5   8      140.09      154.07      8.74 o 
  -5  -5   8      390.28      417.63      9.68 o 
  -4  -5   8      271.03      283.86      7.56 o 
  -3  -5   8      124.72      106.54      4.54 o 
  -2  -5   8      293.70      276.83      6.37 o 
  -1  -5   8      119.81      108.11      3.54 o 
   0  -5   8       97.84       62.15      5.23 o 
   1  -5   8      716.00      653.69     15.93 o 
   2  -5   8       91.36       62.59      7.31 o 
   3  -5   8      341.87      380.38     18.38 o 
   4  -5   8       19.62        8.77      2.45 o 
   5  -5   8      534.44      553.63     12.86 o 
   6  -5   8       57.01       59.68      5.18 o 
   7  -5   8       54.22       46.55      5.40 o 
   8  -5   8       27.90       21.48      7.32 o 
   9  -5   8      161.77      211.48     17.35 o 
  10  -5   8       13.59       15.83      9.16 o 
  -9  -4   8      104.65       94.29      8.55 o 
  -8  -4   8        0.01        0.28      3.84 o 
  -7  -4   8       53.14       54.90      6.20 o 
  -6  -4   8       13.14        8.91      2.63 o 
  -5  -4   8       11.11        8.81      2.38 o 
  -4  -4   8     1589.37     1613.70     61.22 o 
  -3  -4   8      940.10      963.19     17.61 o 
  -2  -4   8      365.21      383.11     11.04 o 
  -1  -4   8        8.83       11.40      1.52 o 
   0  -4   8      464.74      444.01     12.23 o 
   1  -4   8      170.19      150.39      7.47 o 
   2  -4   8       69.16       60.02      4.96 o 
   3  -4   8      471.16      519.33     31.86 o 
   4  -4   8     1362.51     1518.51     33.27 o 
   5  -4   8       12.81        5.22      2.22 o 
   6  -4   8        3.77        4.46      2.53 o 
   7  -4   8      329.66      355.05     11.37 o 
   8  -4   8       38.66       39.13      6.21 o 
   9  -4   8       32.65       29.98      5.41 o 
  10  -4   8       13.63       20.13      7.10 o 
  -9  -3   8       87.61      111.08      8.64 o 
  -8  -3   8      136.78      162.82      9.42 o 
  -7  -3   8       67.12       58.40      5.85 o 
  -6  -3   8        0.01        0.37      2.01 o 
  -5  -3   8      157.47      131.21      5.25 o 
  -4  -3   8      359.86      330.75      7.49 o 
  -3  -3   8       22.74       15.45      2.09 o 
  -2  -3   8     2131.11     2215.30     36.55 o 
  -1  -3   8      184.01      199.48      6.67 o 
   0  -3   8      341.34      339.05     22.47 o 
   1  -3   8       50.40       34.98      4.04 o 
   2  -3   8     2112.10     2265.43     31.67 o 
   3  -3   8      356.67      305.23      6.12 o 
   4  -3   8       17.18       13.90      2.26 o 
   5  -3   8      183.14      141.18      5.74 o 
   6  -3   8       17.46       10.61      2.85 o 
   7  -3   8      276.99      244.80      9.25 o 
   8  -3   8      272.00      280.29     13.03 o 
   9  -3   8       44.59       31.03      5.17 o 
  10  -3   8        4.80        5.69      4.40 o 
  11  -3   8        5.53        1.07      4.74 o 
 -10  -2   8       25.67       36.20      9.39 o 
  -9  -2   8      102.83      139.03     12.55 o 
  -8  -2   8       22.52       11.32      4.04 o 
  -7  -2   8       36.99       31.70      3.68 o 
  -6  -2   8      105.05       79.40      4.35 o 
  -5  -2   8       59.47       59.21      3.73 o 
  -4  -2   8      519.48      489.63     13.27 o 
  -3  -2   8      917.09      910.47     13.60 o 
  -2  -2   8      525.31      511.86      7.87 o 
  -1  -2   8      494.16      554.37      9.35 o 
   0  -2   8     1580.81     1601.84     35.13 o 
   1  -2   8      186.57      125.66      6.09 o 
   2  -2   8       53.72       28.59      2.01 o 
   3  -2   8        7.26        2.92      1.15 o 
   4  -2   8      105.66       63.45      3.47 o 
   5  -2   8       44.58       24.59      4.04 o 
   6  -2   8      368.82      350.45      9.78 o 
   7  -2   8        0.46        1.99      2.52 o 
   8  -2   8        1.49       -0.45      2.76 o 
   9  -2   8        1.68        1.17      3.29 o 
  10  -2   8      159.03      190.04     10.57 o 
  11  -2   8        6.63        4.12      4.92 o 
 -10  -1   8      144.88      162.89     15.20 o 
  -9  -1   8       22.97       16.25      6.94 o 
  -8  -1   8        6.01        2.63      4.28 o 
  -7  -1   8        6.24        6.92      2.45 o 
  -6  -1   8       99.44       88.97      4.55 o 
  -5  -1   8      753.92      848.73     12.13 o 
  -4  -1   8      293.74      273.81      8.15 o 
  -3  -1   8       66.38       78.56      3.42 o 
  -2  -1   8       79.44       73.20      3.11 o 
  -1  -1   8      579.14      549.30      7.60 o 
   0  -1   8      618.23      680.60     17.06 o 
   1  -1   8     1219.93     1180.35     16.29 o 
   2  -1   8       49.63       42.18      2.09 o 
   3  -1   8       43.41       34.52      2.27 o 
   4  -1   8      160.96      133.79      5.10 o 
   5  -1   8       36.74       20.72      2.80 o 
   6  -1   8       31.60       24.84      3.40 o 
   7  -1   8       21.53       10.62      2.98 o 
   8  -1   8       20.56        8.41      3.35 o 
   9  -1   8       23.40       26.76      4.85 o 
  10  -1   8       27.93       21.04      5.24 o 
  11  -1   8      105.73      108.37      9.19 o 
 -10   0   8        1.00       -3.05      6.33 o 
  -9   0   8       68.31       59.80     10.18 o 
  -8   0   8      144.35      117.63     10.59 o 
  -7   0   8       63.47       55.30      4.29 o 
  -6   0   8        6.05        2.07      1.93 o 
  -5   0   8      401.54      407.73      8.47 o 
  -4   0   8       15.58        9.20      1.80 o 
  -3   0   8       39.89       33.77      2.09 o 
  -2   0   8       47.46       33.48      4.14 o 
  -1   0   8     4892.28     5314.75     33.57 o 
   0   0   8        0.48       50.95     27.81 o 
   1   0   8     7618.31     7950.89     44.26 o 
   2   0   8      988.19      989.89     10.35 o 
   3   0   8      565.19      543.72      8.17 o 
   4   0   8      549.58      584.34      9.31 o 
   5   0   8       62.45       68.83      4.36 o 
   6   0   8       67.12       45.16      4.43 o 
   7   0   8        0.17       -0.90      2.08 o 
   8   0   8       28.98       13.94      3.48 o 
   9   0   8      294.49      278.89     11.50 o 
  10   0   8      163.02      156.38      9.52 o 
  11   0   8        2.86        2.41      4.28 o 
 -10   1   8       52.74       70.04     11.86 o 
  -9   1   8       20.40       26.54      7.80 o 
  -8   1   8       22.17       24.34      4.35 o 
  -7   1   8        2.83        0.67      2.48 o 
  -6   1   8      231.34      215.17      6.72 o 
  -5   1   8       92.23       72.26      3.83 o 
  -4   1   8      913.47      902.57     11.57 o 
  -3   1   8      654.98      702.16      9.68 o 
  -2   1   8      830.64      817.27      9.78 o 
  -1   1   8      954.76      901.93     12.85 o 
   0   1   8     6913.33     6887.10     53.27 o 
   1   1   8     3420.99     3383.65     59.98 o 
   2   1   8        2.51        1.77      1.00 o 
   3   1   8       34.22       27.47      2.29 o 
   4   1   8     2552.84     2758.10     20.29 o 
   5   1   8        1.36        0.85      1.69 o 
   6   1   8       73.65       70.67      5.06 o 
   7   1   8       62.05       65.13      5.46 o 
   8   1   8       26.37       26.63      4.38 o 
   9   1   8       50.56       43.16      5.67 o 
  10   1   8        3.04        2.80      3.63 o 
  11   1   8       21.36       22.03      5.39 o 
 -10   2   8       12.78        6.44      6.76 o 
  -9   2   8       52.72       49.50     10.04 o 
  -8   2   8      208.81      218.67      9.80 o 
  -7   2   8        9.17        5.05      2.94 o 
  -6   2   8       12.43        7.68      2.90 o 
  -5   2   8      165.52      145.39      5.15 o 
  -4   2   8      144.37      135.32      4.54 o 
  -3   2   8      858.04      884.86     13.55 o 
  -2   2   8      309.79      303.40      6.55 o 
  -1   2   8      149.30      143.88      3.94 o 
   0   2   8      666.77      560.15      7.53 o 
   1   2   8     1561.65     1697.45     14.06 o 
   2   2   8      169.71      151.61      4.13 o 
   3   2   8     1262.64     1297.83     31.90 o 
   4   2   8      782.30      758.13     10.53 o 
   5   2   8       57.49       62.12      4.71 o 
   6   2   8      138.07      102.25      7.33 o 
   7   2   8        0.16       -0.76      2.19 o 
   8   2   8       34.87       21.12      4.39 o 
   9   2   8        5.59        0.43      3.05 o 
  10   2   8      267.03      292.14     12.82 o 
  11   2   8       46.30       49.36      8.18 o 
 -10   3   8        0.05        1.39      7.13 o 
  -9   3   8        1.64       -2.23      3.78 o 
  -8   3   8      301.85      335.48     12.39 o 
  -7   3   8        2.42        1.13      2.97 o 
  -6   3   8      323.91      307.30     10.80 o 
  -5   3   8       12.84        8.35      2.88 o 
  -4   3   8     2809.75     2865.44     19.93 o 
  -3   3   8      184.14      137.45      4.03 o 
  -2   3   8       52.50       26.20      2.31 o 
  -1   3   8      284.81      305.02      5.48 o 
   0   3   8      331.67      360.97      6.24 o 
   1   3   8        6.23        1.35      0.98 o 
   2   3   8     1700.79     1919.33     17.91 o 
   3   3   8      257.40      336.42      6.30 o 
   4   3   8      527.50      525.12     14.15 o 
   5   3   8      565.99      482.17      8.58 o 
   6   3   8       26.05       21.10      3.74 o 
   7   3   8       71.79       59.12      5.63 o 
   8   3   8      186.92      170.55      9.11 o 
   9   3   8      186.41      168.74      9.50 o 
  10   3   8       67.25       58.31     10.32 o 
  11   3   8       97.23      100.47      9.04 o 
 -10   4   8        0.36        1.95      6.60 o 
  -9   4   8      101.25      118.66      8.70 o 
  -8   4   8        9.11        3.56      3.95 o 
  -7   4   8       15.42        6.55      3.59 o 
  -6   4   8      142.80      141.54      8.94 o 
  -5   4   8     1170.98     1165.92     37.07 o 
  -4   4   8       77.77       60.43      5.15 o 
  -3   4   8     1626.83     1653.04     28.23 o 
  -2   4   8        8.23        5.50      2.07 o 
  -1   4   8       10.97        2.07      1.08 o 
   0   4   8      571.69      563.88      8.21 o 
   1   4   8        0.10        2.05      1.11 o 
   2   4   8     2594.31     2653.11     40.95 o 
   3   4   8      210.09      168.52      8.55 o 
   4   4   8       37.86       29.90      4.46 o 
   5   4   8      216.92      209.47      5.45 o 
   6   4   8      849.55      859.40     18.56 o 
   7   4   8      108.27       78.39      8.75 o 
   8   4   8      194.61      173.97      9.50 o 
   9   4   8      137.16      127.00      8.62 o 
  10   4   8       83.01       98.45      8.62 o 
  11   4   8       41.43       46.78      7.67 o 
  -9   5   8       14.05        8.64      5.16 o 
  -8   5   8      427.70      451.04     20.08 o 
  -7   5   8        6.68        8.63      3.90 o 
  -6   5   8       70.01       44.51      7.42 o 
  -5   5   8      518.25      460.05     13.84 o 
  -4   5   8     1000.10      979.36     19.22 o 
  -3   5   8       63.85       45.95      4.92 o 
  -2   5   8      163.96      148.65      7.15 o 
  -1   5   8      269.07      251.33      8.52 o 
   0   5   8       21.02       13.64      1.83 o 
   1   5   8     1875.62     1880.39     27.78 o 
   2   5   8       72.81       84.59      3.55 o 
   3   5   8      358.45      384.46     10.93 o 
   4   5   8       31.56       35.19      2.95 o 
   5   5   8     3551.76     3545.51     37.07 o 
   6   5   8       47.86       37.34     11.50 o 
   7   5   8        1.72        1.42      3.02 o 
   8   5   8       71.84       69.78      7.29 o 
   9   5   8       60.81       46.38      6.68 o 
  10   5   8      125.68      130.23      9.72 o 
  11   5   8        8.33        5.16      4.69 o 
  -9   6   8      198.61      218.27     12.40 o 
  -8   6   8      124.09      106.48      9.18 o 
  -7   6   8      208.90      220.38     24.09 o 
  -6   6   8        2.27       -0.08      2.88 o 
  -5   6   8       89.29       57.72      6.41 o 
  -4   6   8       51.91       62.24      6.52 o 
  -3   6   8       33.92       31.71      4.59 o 
  -2   6   8       70.71       58.71      5.00 o 
  -1   6   8      461.67      463.96      6.75 o 
   0   6   8     1755.31     1844.84     23.63 o 
   1   6   8       53.03       60.89      3.99 o 
   2   6   8        0.78        2.86      1.48 o 
   3   6   8       95.76       73.93      4.27 o 
   4   6   8      362.36      354.01     11.93 o 
   5   6   8      115.26       86.54      6.62 o 
   6   6   8     2359.13     2590.79     34.74 o 
   7   6   8      245.17      236.68     11.29 o 
   8   6   8      179.97      168.27     10.04 o 
   9   6   8       16.07        6.89      4.36 o 
  10   6   8        9.87       10.68      4.84 o 
  11   6   8        6.68        5.14      4.93 o 
  -9   7   8       15.37       15.11      5.63 o 
  -8   7   8      130.77      158.43     10.69 o 
  -7   7   8       22.65       19.64      5.06 o 
  -6   7   8      251.00      226.28     11.65 o 
  -5   7   8      153.14      133.14      8.86 o 
  -4   7   8      206.92      205.31     10.35 o 
  -3   7   8       57.29       42.72      5.44 o 
  -2   7   8       16.68        8.30      3.22 o 
  -1   7   8        3.05        0.24      1.38 o 
   0   7   8     1048.46      992.86     26.86 o 
   1   7   8      549.67      514.83     20.96 o 
   2   7   8      225.64      172.77      6.90 o 
   3   7   8      237.74      212.69      6.05 o 
   4   7   8      141.43      129.92      5.05 o 
   5   7   8     1130.26     1128.03     28.99 o 
   6   7   8      842.67      816.55     20.04 o 
   7   7   8       20.72        7.03      3.74 o 
   8   7   8        0.19       -1.38      3.58 o 
   9   7   8       29.44       28.51      5.84 o 
  10   7   8       19.51       14.12      5.61 o 
  -8   8   8        7.44        4.18      5.00 o 
  -7   8   8       38.38       21.21      5.71 o 
  -6   8   8       70.87       65.82      8.16 o 
  -5   8   8       65.23       47.76      6.52 o 
  -4   8   8      174.46      179.70     16.07 o 
  -3   8   8       34.07       33.06      5.34 o 
  -2   8   8       81.04       68.55      6.93 o 
  -1   8   8        4.00        2.15      2.52 o 
   0   8   8      131.09      110.38      4.99 o 
   1   8   8      325.10      331.79      8.34 o 
   2   8   8      732.43      705.30     12.25 o 
   3   8   8       10.00        7.14      2.17 o 
   4   8   8      160.70      129.72     10.09 o 
   5   8   8       53.42       44.40      5.89 o 
   6   8   8      341.10      314.25     13.05 o 
   7   8   8        0.03       -0.19      3.19 o 
   8   8   8        0.73       -0.27      3.49 o 
   9   8   8       35.87       37.52      6.58 o 
  10   8   8       79.64       70.22      8.87 o 
  -8   9   8       57.62       39.88      8.12 o 
  -7   9   8        1.87        3.73      5.08 o 
  -6   9   8       47.58       27.00      8.79 o 
  -5   9   8       30.45       21.02      5.28 o 
  -4   9   8       34.43       19.65      5.29 o 
  -3   9   8      220.58      195.88     10.95 o 
  -2   9   8      194.47      187.31     15.99 o 
  -1   9   8      676.22      674.43     20.38 o 
   0   9   8      478.41      456.91     12.64 o 
   1   9   8     1093.44     1144.69     16.36 o 
   2   9   8        0.33        0.53      2.10 o 
   3   9   8      337.10      277.66      8.13 o 
   4   9   8       21.58       11.87      3.92 o 
   5   9   8      318.32      342.21     13.47 o 
   6   9   8        5.58        2.44      3.42 o 
   7   9   8       26.17       22.35      5.31 o 
   8   9   8        4.95        1.71      4.00 o 
   9   9   8       72.59       93.60      9.89 o 
  10   9   8        2.27        2.45      4.71 o 
  -7  10   8       11.45        4.95      5.46 o 
  -6  10   8       37.64       36.05      7.32 o 
  -5  10   8      201.23      208.47     12.70 o 
  -4  10   8       25.31       15.04      5.26 o 
  -3  10   8        7.13       14.90      4.86 o 
  -2  10   8       17.37       15.31      4.93 o 
  -1  10   8      113.03       89.38      8.59 o 
   0  10   8        7.84        4.18      3.51 o 
   1  10   8      474.49      469.30     11.69 o 
   2  10   8      288.56      276.97      8.87 o 
   3  10   8      270.06      294.01     12.17 o 
   4  10   8       34.97       34.30      8.25 o 
   5  10   8       54.73       33.39      5.70 o 
   6  10   8       47.76       45.76      6.66 o 
   7  10   8        0.01       -1.16      3.82 o 
   8  10   8       10.24        7.37      4.70 o 
   9  10   8       20.26        9.00      5.31 o 
  -7  11   8        7.59        7.60      6.19 o 
  -6  11   8       93.20      107.13     14.30 o 
  -5  11   8       24.39       25.31      6.74 o 
  -4  11   8       81.28       77.68      9.42 o 
  -3  11   8      241.50      248.53     13.57 o 
  -2  11   8       26.00       15.92      5.42 o 
  -1  11   8       56.25       49.28      7.33 o 
   0  11   8      110.74      115.90      8.71 o 
   1  11   8      112.00      110.45      8.40 o 
   2  11   8      184.68      178.51      7.61 o 
   3  11   8        5.24        0.23      3.44 o 
   4  11   8      115.08       78.90      9.20 o 
   5  11   8      178.20      162.48     10.30 o 
   6  11   8       31.96       25.27      5.91 o 
   7  11   8       41.25       36.65      7.04 o 
   8  11   8        1.35        1.24      4.56 o 
  -6  12   8        1.21        1.46      5.85 o 
  -5  12   8       37.79       26.79     11.28 o 
  -4  12   8        9.38        9.66      5.84 o 
  -3  12   8      330.43      364.02     16.92 o 
  -2  12   8        3.58        1.86      4.66 o 
  -1  12   8       24.62       22.28      5.78 o 
   0  12   8       29.70       20.82      5.72 o 
   1  12   8       30.48       17.59      5.34 o 
   2  12   8        3.67        0.35      3.06 o 
   3  12   8       22.71       14.83      4.78 o 
   4  12   8       85.58       80.44     18.81 o 
   5  12   8       64.50       41.29      8.70 o 
   6  12   8       56.18       59.91      8.30 o 
   7  12   8        0.11       -1.68      4.90 o 
   8  12   8        1.78       -0.80      5.18 o 
  -5  13   8        3.32       -0.97      6.45 o 
  -4  13   8       13.58        8.53      6.29 o 
  -3  13   8       86.44       61.98      8.94 o 
  -2  13   8       40.50       36.32      7.63 o 
  -1  13   8        6.44        3.24      5.19 o 
   0  13   8        9.18        8.24      5.04 o 
   1  13   8      281.21      289.42     14.01 o 
   2  13   8       56.11       35.06     10.08 o 
   3  13   8       13.69        6.78      4.04 o 
   4  13   8       38.34       21.99      6.14 o 
   5  13   8      365.32      452.48     23.44 o 
   6  13   8        6.71        3.38      5.31 o 
   7  13   8       53.26       54.44      9.00 o 
  -3  14   8       71.26       65.44     10.11 o 
  -2  14   8        3.74       -1.15      5.74 o 
  -1  14   8        9.61        7.98      6.00 o 
   0  14   8       34.48       53.89      8.50 o 
   1  14   8        0.27        2.00      7.22 o 
   2  14   8        0.21        6.02      7.60 o 
   3  14   8      122.61      139.58     15.97 o 
   4  14   8       56.25       63.86     13.08 o 
   5  14   8        1.36        1.79      5.45 o 
  -1  15   8        1.59        0.09      6.31 o 
   0  15   8       24.80       28.10      7.79 o 
   1  15   8      129.34      149.71     17.62 o 
   2  15   8        1.68       -1.08      8.50 o 
   3  15   8       64.65       58.03     12.93 o 
   0 -13   9        0.09       -1.41      6.86 o 
   1 -13   9        2.95        0.70      6.71 o 
  -3 -12   9        0.02       -4.33      6.22 o 
  -2 -12   9        5.53        0.15      6.00 o 
  -1 -12   9       19.54       24.24      8.86 o 
   0 -12   9       15.67       15.72      8.24 o 
   1 -12   9       41.67       51.33     10.75 o 
   2 -12   9      108.89      104.54     12.73 o 
   3 -12   9       51.83       53.63     11.14 o 
   4 -12   9        4.70       -0.77      6.88 o 
  -5 -11   9       10.02        2.45      7.79 o 
  -4 -11   9       28.49       21.27      8.87 o 
  -3 -11   9       21.51       18.92      8.15 o 
  -2 -11   9       33.04       24.92      8.40 o 
  -1 -11   9        5.75        3.91      5.69 o 
   0 -11   9        7.33       14.97      7.05 o 
   1 -11   9       38.25       47.66     10.29 o 
   2 -11   9       86.99      111.25     13.09 o 
   3 -11   9      105.89      102.42     13.69 o 
   4 -11   9       10.39       20.46      7.57 o 
   5 -11   9        9.73        8.35      7.21 o 
  -6 -10   9       47.08       52.50     12.02 o 
  -5 -10   9        1.15        0.98      4.49 o 
  -4 -10   9        0.52       -0.34      5.60 o 
  -3 -10   9        0.97        0.33      5.53 o 
  -2 -10   9      243.84      258.57     18.89 o 
  -1 -10   9        7.91        2.53      5.12 o 
   0 -10   9       21.15       15.50      7.44 o 
   1 -10   9       46.58       32.04      8.63 o 
   2 -10   9       18.00       35.12      8.80 o 
   3 -10   9      101.41       97.05     11.74 o 
   4 -10   9       15.27       22.80      7.73 o 
   5 -10   9        0.16        1.29      5.56 o 
   6 -10   9       22.96       14.43      7.46 o 
  -7  -9   9       43.55       51.98     12.55 o 
  -6  -9   9       10.09        6.69      7.63 o 
  -5  -9   9       11.88        8.70      6.22 o 
  -4  -9   9        2.82        1.86      4.93 o 
  -3  -9   9      378.73      377.33     22.06 o 
  -2  -9   9       37.45       24.06      7.34 o 
  -1  -9   9        1.11        3.17      4.77 o 
   0  -9   9        0.06        0.38      4.73 o 
   1  -9   9       31.05       23.89      7.37 o 
   2  -9   9      423.32      401.10     21.38 o 
   3  -9   9        5.15        0.52      5.12 o 
   4  -9   9        8.58        7.65      5.60 o 
   5  -9   9       18.83       11.86      6.32 o 
   6  -9   9        3.20       -2.02      5.37 o 
   7  -9   9       42.90       40.55      9.47 o 
  -7  -8   9        0.71        3.60      7.26 o 
  -6  -8   9       34.31       38.56      9.60 o 
  -5  -8   9       53.40       35.52      9.27 o 
  -4  -8   9      122.56      124.21     15.89 o 
  -3  -8   9       31.93       25.00      5.50 o 
  -2  -8   9      169.75      136.36     12.76 o 
  -1  -8   9       11.35       14.05      5.72 o 
   0  -8   9       59.72       37.39      8.27 o 
   1  -8   9       50.09       17.34      6.13 o 
   2  -8   9       20.56        6.25      5.53 o 
   3  -8   9      154.87      164.97     13.39 o 
   4  -8   9       55.39       30.39      7.18 o 
   5  -8   9       34.44       13.34      6.31 o 
   6  -8   9       19.28       21.33      7.32 o 
   7  -8   9        0.05       -1.57      5.93 o 
   8  -8   9       12.46       12.80      7.78 o 
  -8  -7   9       58.10       66.73     13.68 o 
  -7  -7   9       38.88       22.21      9.07 o 
  -6  -7   9        0.71        1.27      5.23 o 
  -5  -7   9       30.55       17.73      4.95 o 
  -4  -7   9       19.10       14.51      4.64 o 
  -3  -7   9      398.65      423.88     28.17 o 
  -2  -7   9       36.84       29.67      5.34 o 
  -1  -7   9      152.78      125.88     10.03 o 
   0  -7   9        4.71        4.13      3.96 o 
   1  -7   9        0.67       -2.24      3.42 o 
   2  -7   9       34.06       35.65      7.30 o 
   3  -7   9      237.29      217.19     14.61 o 
   4  -7   9      112.36       75.10      9.32 o 
   5  -7   9        6.96        0.47      4.73 o 
   6  -7   9      223.61      206.84     14.92 o 
   7  -7   9      246.70      226.43     16.33 o 
   8  -7   9       18.55       28.82      8.69 o 
  -8  -6   9       15.74       11.35      4.58 o 
  -7  -6   9        0.02       -2.78      3.41 o 
  -6  -6   9       29.58       31.20      4.97 o 
  -5  -6   9      102.96      100.46      7.48 o 
  -4  -6   9      157.32      170.80      9.30 o 
  -3  -6   9        6.74        2.82      2.36 o 
  -2  -6   9      273.38      295.97     14.33 o 
  -1  -6   9      394.44      348.18     14.08 o 
   0  -6   9        3.46        1.23      2.49 o 
   1  -6   9      234.60      213.09     13.85 o 
   2  -6   9      159.01      128.67     11.09 o 
   3  -6   9       75.08       66.10      8.98 o 
   4  -6   9      375.80      341.75     17.42 o 
   5  -6   9      208.71      199.40     13.79 o 
   6  -6   9       36.01       31.81      7.75 o 
   7  -6   9      584.28      656.96     27.42 o 
   8  -6   9      211.33      203.10     16.59 o 
   9  -6   9        1.06        1.52      6.91 o 
  -9  -5   9       21.83       21.94      5.93 o 
  -8  -5   9      108.97      128.49      8.84 o 
  -7  -5   9       67.34       70.21      6.54 o 
  -6  -5   9        0.15       -0.94      2.40 o 
  -5  -5   9       28.20       23.77      3.40 o 
  -4  -5   9       46.61       40.68      3.48 o 
  -3  -5   9     1098.98     1041.76     37.10 o 
  -2  -5   9      344.29      275.12     10.67 o 
  -1  -5   9      236.71      212.75      9.46 o 
   0  -5   9      295.36      225.34      9.81 o 
   1  -5   9       25.08       11.27      3.36 o 
   2  -5   9      162.96      162.95     11.63 o 
   3  -5   9        0.04       -0.03      3.10 o 
   4  -5   9      104.22      120.91     10.61 o 
   5  -5   9      113.65       94.49      9.50 o 
   6  -5   9       65.75       77.47      9.35 o 
   7  -5   9       21.36       26.78      7.51 o 
   8  -5   9       34.23       37.52      8.83 o 
   9  -5   9        3.24        0.72      6.45 o 
  10  -5   9        5.36        8.77      8.57 o 
  -9  -4   9       15.03       17.11      5.54 o 
  -8  -4   9      188.74      192.21     10.40 o 
  -7  -4   9       60.33       69.94      6.48 o 
  -6  -4   9       37.92       31.81      4.52 o 
  -5  -4   9        7.40        9.67      2.57 o 
  -4  -4   9       63.21       51.01      3.62 o 
  -3  -4   9      279.47      275.34      6.75 o 
  -2  -4   9       15.46        7.87      1.68 o 
  -1  -4   9        1.89        2.57      1.27 o 
   0  -4   9        1.18        1.46      2.12 o 
   1  -4   9        6.77        7.03      2.73 o 
   2  -4   9       16.60        9.74      3.07 o 
   3  -4   9      277.62      276.33     14.16 o 
   4  -4   9       19.64        9.00      2.27 o 
   5  -4   9      121.61       94.74      5.10 o 
   6  -4   9        1.32       -0.78      2.24 o 
   7  -4   9      343.43      337.05     11.00 o 
   8  -4   9        2.46        1.01      3.26 o 
   9  -4   9      165.34      168.02     15.65 o 
  10  -4   9       15.44       15.22      8.65 o 
  -9  -3   9       10.31       12.82      6.57 o 
  -8  -3   9       19.38       22.19      5.23 o 
  -7  -3   9      211.90      227.50     10.15 o 
  -6  -3   9       68.70       54.31      4.44 o 
  -5  -3   9      398.56      376.47      8.79 o 
  -4  -3   9       90.19       60.00      3.74 o 
  -3  -3   9       40.58       33.95      2.73 o 
  -2  -3   9       31.16       20.73      2.22 o 
  -1  -3   9       59.87       57.82      2.80 o 
   0  -3   9      627.40      650.40     14.55 o 
   1  -3   9       66.55       67.81      5.02 o 
   2  -3   9      634.98      594.16     14.18 o 
   3  -3   9      795.07      863.29     32.19 o 
   4  -3   9      100.63       74.96      3.74 o 
   5  -3   9       64.86       50.40      3.79 o 
   6  -3   9       20.77       11.33      2.83 o 
   7  -3   9       36.25       20.99      3.84 o 
   8  -3   9       64.38       55.88      5.49 o 
   9  -3   9        2.96        1.52      3.48 o 
  10  -3   9       39.53       37.70      6.48 o 
  11  -3   9       11.60       12.26      9.61 o 
  -9  -2   9        1.98        1.39      5.69 o 
  -8  -2   9       43.23       44.10      6.18 o 
  -7  -2   9       23.25       14.63      3.08 o 
  -6  -2   9       20.05       11.42      2.60 o 
  -5  -2   9      110.12       96.50      4.59 o 
  -4  -2   9      458.69      424.16      8.45 o 
  -3  -2   9        0.19       -0.14      1.19 o 
  -2  -2   9      127.34      111.02      3.99 o 
  -1  -2   9      102.66       67.17      3.29 o 
   0  -2   9      146.75      104.04      3.39 o 
   1  -2   9      116.00       93.59      5.78 o 
   2  -2   9     2230.95     2197.28     25.33 o 
   3  -2   9     2112.48     2132.59     14.93 o 
   4  -2   9       90.15       66.96      3.56 o 
   5  -2   9      152.85      150.62     10.70 o 
   6  -2   9        5.21        5.35      2.30 o 
   7  -2   9      537.64      609.78     22.54 o 
   8  -2   9      234.38      259.69     10.33 o 
   9  -2   9      278.98      300.16     11.98 o 
  10  -2   9       14.51        6.58      4.37 o 
  11  -2   9       16.12       20.08      5.71 o 
 -10  -1   9       69.79       94.77     13.52 o 
  -9  -1   9       16.53       15.54      7.30 o 
  -8  -1   9       19.32       14.87      6.00 o 
  -7  -1   9        5.45        5.35      2.41 o 
  -6  -1   9      181.63      167.34      6.15 o 
  -5  -1   9      674.79      701.75     13.50 o 
  -4  -1   9       16.94       13.57      2.17 o 
  -3  -1   9      214.66      212.00      5.63 o 
  -2  -1   9      141.45      162.36      8.01 o 
  -1  -1   9      304.84      257.19      5.76 o 
   0  -1   9      464.44      477.95     13.06 o 
   1  -1   9     1649.43     1761.81     25.71 o 
   2  -1   9     1735.89     1762.71     22.75 o 
   3  -1   9     1936.50     2000.25     30.40 o 
   4  -1   9       86.99       52.82      2.93 o 
   5  -1   9       54.47       50.73      3.81 o 
   6  -1   9       11.33       14.79      2.87 o 
   7  -1   9       14.35        3.25      2.45 o 
   8  -1   9       30.42       17.47      3.99 o 
   9  -1   9        0.68       -1.32      2.86 o 
  10  -1   9       94.63       78.03      7.30 o 
  11  -1   9       10.35        6.30      4.83 o 
 -10   0   9       50.91       54.57     11.23 o 
  -9   0   9       10.73        5.67      6.17 o 
  -8   0   9       52.78       50.19      5.50 o 
  -7   0   9       13.34        5.60      4.28 o 
  -6   0   9      282.77      323.61      8.36 o 
  -5   0   9      288.01      311.89      7.65 o 
  -4   0   9       42.45       32.85      2.88 o 
  -3   0   9       67.55       60.54      3.94 o 
  -2   0   9       70.19       51.58      2.76 o 
  -1   0   9      688.19      621.40      8.90 o 
   0   0   9      839.83      950.46     10.52 o 
   1   0   9      486.82      457.14      7.20 o 
   2   0   9       22.85       10.37      1.61 o 
   3   0   9      586.04      566.35     12.44 o 
   4   0   9       76.41       94.00      3.97 o 
   5   0   9      656.68      700.05     13.29 o 
   6   0   9        1.20        1.43      2.09 o 
   7   0   9       70.52       58.74      5.69 o 
   8   0   9       18.70       14.30      3.67 o 
   9   0   9       63.59       61.00      6.21 o 
  10   0   9      122.71      112.75      8.47 o 
  11   0   9       64.67       53.86      7.56 o 
 -10   1   9        0.00       -3.03      6.64 o 
  -9   1   9       41.21       53.04     10.01 o 
  -8   1   9        0.29        1.98      3.34 o 
  -7   1   9        0.06        1.09      2.67 o 
  -6   1   9      207.57      229.45     11.14 o 
  -5   1   9      826.60      836.27     23.10 o 
  -4   1   9        0.01        1.21      1.42 o 
  -3   1   9      522.36      532.15      8.79 o 
  -2   1   9     2697.19     2857.60     35.58 o 
  -1   1   9     2322.69     2453.84     32.14 o 
   0   1   9      518.63      502.32      7.62 o 
   1   1   9       25.62       13.04      1.68 o 
   2   1   9      555.95      388.92      7.98 o 
   3   1   9      754.84      712.92     14.48 o 
   4   1   9      553.06      500.15     14.00 o 
   5   1   9        8.21        7.92      2.44 o 
   6   1   9       46.66       38.02      4.40 o 
   7   1   9       84.75       59.91      5.32 o 
   8   1   9       60.81       57.61      5.50 o 
   9   1   9      126.60      100.85      7.34 o 
  10   1   9        7.01        4.36      4.00 o 
  11   1   9       18.66       20.40      5.63 o 
 -10   2   9       75.80      122.10     15.86 o 
  -9   2   9       16.78        9.30      6.81 o 
  -8   2   9        1.98       -0.21      3.12 o 
  -7   2   9       31.60       22.49      6.06 o 
  -6   2   9      342.01      304.70     10.35 o 
  -5   2   9       47.64       49.65      4.59 o 
  -4   2   9       89.06       76.94      3.75 o 
  -3   2   9      127.85      116.82      4.15 o 
  -2   2   9     2039.44     1992.53     15.90 o 
  -1   2   9     2010.20     2126.20     25.19 o 
   0   2   9       57.91       26.77      2.14 o 
   1   2   9     3955.05     4273.06     22.45 o 
   2   2   9       32.71       17.88      1.93 o 
   3   2   9      315.52      359.03      7.07 o 
   4   2   9      390.95      412.96      8.06 o 
   5   2   9     1313.01     1476.90     18.38 o 
   6   2   9       29.11       17.20      3.38 o 
   7   2   9        1.53        0.15      2.32 o 
   8   2   9       85.67       83.77      6.68 o 
   9   2   9       71.38       63.42      6.37 o 
  10   2   9      103.67       97.35      8.18 o 
  11   2   9       88.00       69.24      8.31 o 
  -9   3   9      152.12      158.99      9.50 o 
  -8   3   9       20.28       10.66      4.30 o 
  -7   3   9      140.14      161.21      8.60 o 
  -6   3   9       37.10       42.76      5.13 o 
  -5   3   9       52.60       46.39      4.97 o 
  -4   3   9        2.32        1.78      1.62 o 
  -3   3   9      222.67      219.31      5.36 o 
  -2   3   9      910.92      891.82     12.57 o 
  -1   3   9      707.90      696.76      8.87 o 
   0   3   9       15.39        7.59      1.45 o 
   1   3   9     2600.80     2828.03     24.93 o 
   2   3   9      576.39      557.17      8.35 o 
   3   3   9        5.53        5.01      1.47 o 
   4   3   9      299.34      265.63      6.46 o 
   5   3   9      718.10      731.15     11.13 o 
   6   3   9       97.60       95.75      6.35 o 
   7   3   9      220.39      234.05     10.16 o 
   8   3   9      387.14      392.61     13.64 o 
   9   3   9       31.13       24.08      5.06 o 
  10   3   9       17.10       16.52      5.35 o 
  11   3   9        0.03        0.10      4.54 o 
  -9   4   9       20.66       12.82      4.87 o 
  -8   4   9       30.45       22.81      5.05 o 
  -7   4   9        6.16        4.20      3.39 o 
  -6   4   9      412.07      415.04     13.24 o 
  -5   4   9      489.51      464.64     13.22 o 
  -4   4   9        4.27        2.35      2.48 o 
  -3   4   9      782.34      773.76     15.51 o 
  -2   4   9       55.34       27.78      3.93 o 
  -1   4   9      135.18       94.72      3.45 o 
   0   4   9        6.36        2.91      1.29 o 
   1   4   9      182.86      204.21      5.25 o 
   2   4   9        3.71        5.37      1.42 o 
   3   4   9     1006.75      984.62     11.28 o 
   4   4   9        0.00       -0.21      1.20 o 
   5   4   9      212.67      179.82      5.44 o 
   6   4   9       15.19       16.66      3.95 o 
   7   4   9      741.29      716.77     17.91 o 
   8   4   9       99.17      106.83      7.72 o 
   9   4   9      273.17      272.91     12.38 o 
  10   4   9        0.71       -2.52      3.48 o 
  11   4   9       10.53        9.64      5.23 o 
  -9   5   9      168.95      188.07     11.16 o 
  -8   5   9       40.66       42.01      6.81 o 
  -7   5   9      938.11      984.42     22.04 o 
  -6   5   9      166.57      137.31      8.33 o 
  -5   5   9     1483.79     1516.69     25.14 o 
  -4   5   9       39.79       26.25      4.43 o 
  -3   5   9       14.05        8.31      2.98 o 
  -2   5   9      794.96      852.04     16.70 o 
  -1   5   9       11.69       10.87      2.23 o 
   0   5   9        2.50        2.41      1.36 o 
   1   5   9       29.09       15.89      2.05 o 
   2   5   9       92.73      102.16      3.92 o 
   3   5   9       23.87       11.96      1.86 o 
   4   5   9       53.86       48.37      3.97 o 
   5   5   9      104.87       97.35      6.77 o 
   6   5   9       29.06       17.41      4.20 o 
   7   5   9        0.05        1.64      3.03 o 
   8   5   9      325.12      301.69     12.84 o 
   9   5   9        7.29        7.27      4.20 o 
  10   5   9      143.14      157.73     10.63 o 
  11   5   9       30.03       34.55      6.94 o 
  -9   6   9       37.11       26.73      6.33 o 
  -8   6   9      204.56      236.47     12.22 o 
  -7   6   9       34.70       34.82      6.05 o 
  -6   6   9       56.89       55.21      7.21 o 
  -5   6   9       13.65        4.10      3.34 o 
  -4   6   9       39.10       23.18      5.98 o 
  -3   6   9      161.00      118.53      7.22 o 
  -2   6   9       21.20       11.40      3.28 o 
  -1   6   9       31.08       29.62      4.15 o 
   0   6   9      452.44      414.89     11.55 o 
   1   6   9       10.93        3.27      1.62 o 
   2   6   9        5.00        3.06      1.57 o 
   3   6   9     1863.71     1959.60     17.07 o 
   4   6   9       42.34       52.39      3.10 o 
   5   6   9     1458.35     1401.21     24.91 o 
   6   6   9        0.31        1.77      3.16 o 
   7   6   9      195.42      181.00     10.20 o 
   8   6   9        3.97        2.95      3.43 o 
   9   6   9      211.43      227.03     12.14 o 
  10   6   9       13.67        6.48      4.63 o 
  11   6   9       45.76       64.82     10.11 o 
  -8   7   9        7.83        7.71      5.17 o 
  -7   7   9      407.16      449.69     16.87 o 
  -6   7   9      230.51      242.05     12.14 o 
  -5   7   9      325.14      307.45     13.06 o 
  -4   7   9       28.70       21.37      4.65 o 
  -3   7   9       13.32       13.55      3.89 o 
  -2   7   9      776.61      733.21     17.62 o 
  -1   7   9       89.97       68.33      5.77 o 
   0   7   9      608.11      628.36     19.33 o 
   1   7   9        4.51        1.36      1.58 o 
   2   7   9      918.56      863.70     12.55 o 
   3   7   9        6.54        0.82      1.63 o 
   4   7   9      931.23      925.73     20.10 o 
   5   7   9       11.50        7.44      3.33 o 
   6   7   9      788.35      811.87     20.29 o 
   7   7   9      130.94       84.58      7.82 o 
   8   7   9       30.52       23.55      5.54 o 
   9   7   9       27.81       25.41      5.88 o 
  10   7   9       16.63       10.14      4.81 o 
  -8   8   9       11.56        3.23      5.29 o 
  -7   8   9      136.45      108.65      9.26 o 
  -6   8   9      248.47      239.34     12.93 o 
  -5   8   9      190.80      145.06      9.75 o 
  -4   8   9      121.68       86.48      8.07 o 
  -3   8   9       51.67       17.58      4.63 o 
  -2   8   9      282.25      230.84     10.76 o 
  -1   8   9       17.92        8.09      3.30 o 
   0   8   9      162.86      151.72      5.88 o 
   1   8   9       90.53       65.60      4.50 o 
   2   8   9       11.69        4.09      2.10 o 
   3   8   9     1172.99     1274.77     19.50 o 
   4   8   9        0.71        1.03      2.80 o 
   5   8   9      574.25      576.57     17.11 o 
   6   8   9        0.93        1.79      3.34 o 
   7   8   9      380.68      408.07     15.52 o 
   8   8   9      315.11      316.03     17.51 o 
   9   8   9      177.75      177.16     11.52 o 
  10   8   9       12.14       19.85      6.13 o 
  -8   9   9      109.22       77.12      9.96 o 
  -7   9   9       54.05       59.73      8.75 o 
  -6   9   9       47.56       44.94      7.55 o 
  -5   9   9        8.20       13.35      5.00 o 
  -4   9   9      188.46      175.11     11.29 o 
  -3   9   9      153.23      134.43      9.25 o 
  -2   9   9      495.92      488.01     16.08 o 
  -1   9   9      494.61      476.08     17.79 o 
   0   9   9       94.94       73.77      6.73 o 
   1   9   9       15.07       11.03      2.72 o 
   2   9   9      152.34      170.44      6.54 o 
   3   9   9       66.82       62.84      4.30 o 
   4   9   9      630.34      578.49     16.99 o 
   5   9   9       59.86       52.23      6.71 o 
   6   9   9       19.77       14.16      5.77 o 
   7   9   9       59.24       39.36      6.61 o 
   8   9   9       34.07       29.55      6.55 o 
   9   9   9        0.50        1.02      4.68 o 
  10   9   9        0.23       -0.59      5.03 o 
  -7  10   9       96.31      124.17     11.51 o 
  -6  10   9       32.64       25.86      6.86 o 
  -5  10   9        3.21        6.53      4.99 o 
  -4  10   9       14.36        7.45      4.34 o 
  -3  10   9        0.37       -0.79      4.01 o 
  -2  10   9       39.49       30.71      5.66 o 
  -1  10   9      658.69      763.41     20.67 o 
   0  10   9       19.65        7.61      3.89 o 
   1  10   9      619.43      646.49     12.84 o 
   2  10   9        3.29        3.09      2.53 o 
   3  10   9      556.77      604.52     17.30 o 
   4  10   9      130.36      113.74      8.27 o 
   5  10   9        0.93        1.25      3.38 o 
   6  10   9       16.32        9.96      4.53 o 
   7  10   9       69.71       69.06      8.54 o 
   8  10   9       15.87       17.97      5.83 o 
   9  10   9       21.95       21.64      6.27 o 
  -6  11   9        1.95       -2.04      5.30 o 
  -5  11   9       41.70       33.98      7.06 o 
  -4  11   9       11.36        5.16      5.06 o 
  -3  11   9        0.41       -2.07      4.20 o 
  -2  11   9      448.54      454.60     17.34 o 
  -1  11   9     1050.59     1143.90     26.64 o 
   0  11   9      243.07      256.20     12.48 o 
   1  11   9        9.71        7.19      4.23 o 
   2  11   9      308.40      315.08      9.78 o 
   3  11   9       36.38       19.79      4.82 o 
   4  11   9      475.79      509.20     17.21 o 
   5  11   9       22.27       16.78      5.05 o 
   6  11   9      150.18      148.57     10.56 o 
   7  11   9       58.46       56.70      8.00 o 
   8  11   9      125.37      136.48     10.76 o 
  -5  12   9       14.05        5.56      6.09 o 
  -4  12   9       63.10       68.00      9.70 o 
  -3  12   9       42.87       39.33      8.03 o 
  -2  12   9       54.92       58.63      8.45 o 
  -1  12   9      289.24      286.96     14.23 o 
   0  12   9       32.67       36.07      6.71 o 
   1  12   9      509.15      538.03     18.69 o 
   2  12   9        4.36        0.42      3.96 o 
   3  12   9       46.78       45.11      7.96 o 
   4  12   9       12.62       17.22      7.72 o 
   5  12   9        0.06        0.27      4.35 o 
   6  12   9        6.80        0.53      4.78 o 
   7  12   9       61.61       81.06      9.92 o 
   8  12   9       41.15       36.43      7.82 o 
  -4  13   9       23.19       16.54      7.07 o 
  -3  13   9       72.78       89.10     10.46 o 
  -2  13   9      269.59      338.36     16.72 o 
  -1  13   9       17.50       15.64      5.99 o 
   0  13   9      189.69      219.17     12.75 o 
   1  13   9        2.44       -3.27      4.48 o 
   2  13   9      242.54      291.48     21.77 o 
   3  13   9       10.46        5.81      6.73 o 
   4  13   9       51.07       41.82      7.44 o 
   5  13   9        8.87        3.32      4.98 o 
   6  13   9       65.15       65.51     13.69 o 
   7  13   9        3.72        1.77      5.65 o 
  -3  14   9       47.62       54.01      9.75 o 
  -2  14   9       78.96       62.97      9.39 o 
  -1  14   9      104.33      114.30     11.66 o 
   0  14   9        0.35       -0.73      5.09 o 
   1  14   9      102.86      136.03     18.16 o 
   2  14   9       55.85       38.86     10.78 o 
   3  14   9      175.08      208.09     19.51 o 
   4  14   9        0.45        3.00      8.07 o 
   5  14   9       35.56       49.41      8.48 o 
  -1  15   9        0.80       -1.34      6.17 o 
   0  15   9       82.26       90.00     10.98 o 
   1  15   9       12.14       13.01      9.82 o 
   2  15   9       28.89       28.14     11.49 o 
   3  15   9        0.03       -9.61      7.80 o 
  -2 -12  10        3.11       -2.07      5.99 o 
  -1 -12  10       13.99        6.87      7.81 o 
   0 -12  10       10.13        6.84      7.55 o 
   1 -12  10       28.70       18.20      7.85 o 
   2 -12  10        0.25        1.70      7.29 o 
   3 -12  10        8.16       11.54      8.05 o 
  -4 -11  10      150.08      148.26     16.45 o 
  -3 -11  10        6.06        7.62      7.07 o 
  -2 -11  10       74.01       78.69     12.63 o 
  -1 -11  10       10.37       10.13      7.03 o 
   0 -11  10      128.32      168.48     15.96 o 
   1 -11  10       67.44       83.84     13.28 o 
   2 -11  10       24.86       18.87      7.91 o 
   3 -11  10       69.52       51.23     10.16 o 
   4 -11  10       33.23       56.19     10.90 o 
   5 -11  10       82.18       97.23     13.68 o 
  -5 -10  10       86.56       84.28     14.53 o 
  -4 -10  10        3.47       -1.47      6.14 o 
  -3 -10  10       84.97       77.26     12.21 o 
  -2 -10  10        0.26        1.63      5.51 o 
  -1 -10  10      104.09      111.54     12.95 o 
   0 -10  10       53.06       36.92      9.05 o 
   1 -10  10      182.91      190.57     16.14 o 
   2 -10  10       47.29       38.15      9.09 o 
   3 -10  10       22.70       12.10      6.56 o 
   4 -10  10       25.35       18.39      6.91 o 
   5 -10  10       56.36       49.88     10.37 o 
   6 -10  10       70.35       72.27     11.84 o 
  -6  -9  10        1.55       -2.60      6.01 o 
  -5  -9  10        1.73        2.03      6.22 o 
  -4  -9  10       14.01       18.23      7.99 o 
  -3  -9  10        0.08        2.19      5.08 o 
  -2  -9  10      108.91       87.48     12.69 o 
  -1  -9  10       85.74       74.81     11.24 o 
   0  -9  10       22.07       13.34      6.71 o 
   1  -9  10       17.60       20.95      7.46 o 
   2  -9  10       72.93       65.61     10.53 o 
   3  -9  10       60.69       78.64     11.38 o 
   4  -9  10       82.76       62.37     10.42 o 
   5  -9  10       77.14       89.80     11.10 o 
   6  -9  10        4.12        0.04      5.77 o 
   7  -9  10       27.41       17.65      8.28 o 
  -7  -8  10       17.31       14.47      9.13 o 
  -6  -8  10       23.51       16.18      7.54 o 
  -5  -8  10      208.31      206.11     16.19 o 
  -4  -8  10        0.83       -2.01      3.81 o 
  -3  -8  10      279.25      238.82     12.40 o 
  -2  -8  10       25.72       19.06      6.57 o 
  -1  -8  10      216.92      201.97     15.00 o 
   0  -8  10       46.15       48.99      8.93 o 
   1  -8  10     1057.87     1121.37     34.96 o 
   2  -8  10       84.44      104.28     11.53 o 
   3  -8  10      198.34      133.92     12.45 o 
   4  -8  10       71.15       67.64     10.38 o 
   5  -8  10       84.92       90.91     10.70 o 
   6  -8  10       43.32       44.56      9.09 o 
   7  -8  10       33.31       23.60      7.89 o 
   8  -8  10      206.60      240.82     19.00 o 
  -7  -7  10        1.82        1.55      6.35 o 
  -6  -7  10       47.12       60.07     11.43 o 
  -5  -7  10       46.54       43.57      6.64 o 
  -4  -7  10      924.63     1027.71     82.16 o 
  -3  -7  10        2.25        3.75      3.59 o 
  -2  -7  10        5.38        1.22      3.26 o 
  -1  -7  10        4.74        4.27      3.26 o 
   0  -7  10      256.50      262.41     16.52 o 
   1  -7  10       71.08       79.58     10.41 o 
   2  -7  10       13.72       11.99      5.40 o 
   3  -7  10      119.80       86.42     10.25 o 
   4  -7  10      128.61      151.28     12.68 o 
   5  -7  10       29.12       28.99      7.35 o 
   6  -7  10        0.01        2.77      5.55 o 
   7  -7  10        4.54       10.11      6.51 o 
   8  -7  10        3.70       -0.33      6.75 o 
   9  -7  10      160.99      147.86     15.90 o 
  -8  -6  10        2.74        2.17      7.08 o 
  -7  -6  10       32.57       27.15      9.52 o 
  -6  -6  10       27.57       40.27      9.51 o 
  -5  -6  10      153.64      193.73     10.45 o 
  -4  -6  10       54.37       51.15      6.06 o 
  -3  -6  10       28.59       22.95      4.83 o 
  -2  -6  10        5.50        4.58      3.40 o 
  -1  -6  10       29.54       20.48      4.33 o 
   0  -6  10        3.18       -0.78      2.81 o 
   1  -6  10      198.39      196.46     32.98 o 
   2  -6  10      239.13      171.04     12.83 o 
   3  -6  10       40.29       34.24      7.26 o 
   4  -6  10      186.34      214.24     14.35 o 
   5  -6  10        1.15        2.81      4.58 o 
   6  -6  10       41.44       34.77      7.92 o 
   7  -6  10       21.72       14.54      6.62 o 
   8  -6  10        0.08        0.24      6.12 o 
   9  -6  10       28.08       21.48      9.47 o 
  -8  -5  10       24.32       29.32      5.88 o 
  -7  -5  10       15.62       13.89      4.43 o 
  -6  -5  10      218.95      210.51      7.89 o 
  -5  -5  10        2.81        0.66      2.40 o 
  -4  -5  10      743.63      718.34     20.04 o 
  -3  -5  10      371.28      341.27     20.74 o 
  -2  -5  10        4.01        1.37      2.62 o 
  -1  -5  10      150.08      148.34     15.57 o 
   0  -5  10       17.06        6.21      2.82 o 
   1  -5  10       12.93       17.76      3.94 o 
   2  -5  10      200.26      182.28     10.01 o 
   3  -5  10        0.33        1.59      3.96 o 
   4  -5  10      517.61      556.55     22.65 o 
   5  -5  10       47.46       19.05      5.99 o 
   6  -5  10      107.75       79.50      9.76 o 
   7  -5  10       76.56       73.60     11.03 o 
   8  -5  10      165.09      137.65     13.91 o 
   9  -5  10      163.54      200.85     17.71 o 
  10  -5  10        4.63       11.14      8.67 o 
  -9  -4  10       53.95       64.75     10.49 o 
  -8  -4  10       12.06       12.21      4.64 o 
  -7  -4  10      136.84      138.98      9.66 o 
  -6  -4  10       58.96       56.40      4.71 o 
  -5  -4  10       15.55       11.83      2.89 o 
  -4  -4  10       94.63       81.25      4.41 o 
  -3  -4  10        7.41        2.59      1.80 o 
  -2  -4  10       29.97       19.25      2.35 o 
  -1  -4  10        0.50        2.43      2.45 o 
   0  -4  10       83.14       76.07      5.71 o 
   1  -4  10      486.48      483.63     13.95 o 
   2  -4  10      252.03      246.04     10.22 o 
   3  -4  10      287.29      280.92     14.90 o 
   4  -4  10      123.27      103.36      9.57 o 
   5  -4  10     1007.29     1014.21     29.26 o 
   6  -4  10      387.25      426.42     20.33 o 
   7  -4  10       47.81       39.87      8.49 o 
   8  -4  10       98.84       79.12     11.72 o 
   9  -4  10       70.13       82.41     13.52 o 
  10  -4  10       68.36       70.85     13.22 o 
  -9  -3  10      102.87      108.26     11.71 o 
  -8  -3  10       98.68      112.02      8.17 o 
  -7  -3  10       74.29       62.02      6.57 o 
  -6  -3  10       40.90       51.01      4.41 o 
  -5  -3  10       63.56       55.28      4.65 o 
  -4  -3  10      830.69      896.43     14.07 o 
  -3  -3  10        1.73        2.28      1.60 o 
  -2  -3  10       38.09       40.03      8.82 o 
  -1  -3  10        7.68        2.94      1.44 o 
   0  -3  10      224.28      233.56      9.00 o 
   1  -3  10     2067.33     1991.68     26.11 o 
   2  -3  10       22.63       11.14      3.08 o 
   3  -3  10        1.76       -0.58      2.24 o 
   4  -3  10       91.32       44.98      3.04 o 
   5  -3  10      189.18      133.14      5.57 o 
   6  -3  10      124.13       93.68      5.40 o 
   7  -3  10      279.45      243.06      9.25 o 
   8  -3  10       39.51       34.45      5.02 o 
   9  -3  10        0.99       -0.42      6.30 o 
  10  -3  10        0.74       -1.83      6.92 o 
  -9  -2  10       60.90       69.00     11.09 o 
  -8  -2  10       28.75       36.39      7.94 o 
  -7  -2  10        6.13        1.46      2.57 o 
  -6  -2  10        0.73       -0.31      2.00 o 
  -5  -2  10        1.72        1.05      1.85 o 
  -4  -2  10        3.30        0.85      1.62 o 
  -3  -2  10      152.23      111.62      4.46 o 
  -2  -2  10        2.75        6.41      1.73 o 
  -1  -2  10        5.66        1.19      1.27 o 
   0  -2  10      348.25      325.66      6.17 o 
   1  -2  10       77.38       54.53      4.63 o 
   2  -2  10       34.34       46.45      4.64 o 
   3  -2  10      757.65      813.74     45.46 o 
   4  -2  10      423.19      416.08      9.51 o 
   5  -2  10      108.78       79.56      4.39 o 
   6  -2  10       23.05       15.47      4.54 o 
   7  -2  10        0.01        0.14      2.49 o 
   8  -2  10       50.91       47.88      5.35 o 
   9  -2  10        0.16       -0.35      4.87 o 
  10  -2  10       35.91       36.52      6.17 o 
  11  -2  10       19.72       16.42      9.62 o 
  -9  -1  10       20.18       18.65      7.68 o 
  -8  -1  10      155.98      172.23     13.23 o 
  -7  -1  10       25.17       25.46      4.14 o 
  -6  -1  10       69.39       57.63      4.15 o 
  -5  -1  10       34.15       21.58      2.82 o 
  -4  -1  10      899.28      974.63     27.81 o 
  -3  -1  10       71.46       49.18      3.10 o 
  -2  -1  10      259.99      273.23      6.74 o 
  -1  -1  10      446.50      443.05      7.77 o 
   0  -1  10     1328.07     1219.71     21.80 o 
   1  -1  10     2628.37     2656.20     17.77 o 
   2  -1  10     1115.74     1052.35     14.71 o 
   3  -1  10      165.44      161.36      4.56 o 
   4  -1  10       16.85       12.99      1.99 o 
   5  -1  10      511.20      489.19     12.38 o 
   6  -1  10      128.81       92.28      5.35 o 
   7  -1  10      100.58      121.36      6.74 o 
   8  -1  10        1.12       -0.82      2.83 o 
   9  -1  10       17.45       13.63      4.09 o 
  10  -1  10        0.26        2.18      3.75 o 
  11  -1  10       24.91       21.91      5.97 o 
  -9   0  10       75.34       90.53     12.82 o 
  -8   0  10        0.22        0.34      3.20 o 
  -7   0  10        4.74        3.43      2.88 o 
  -6   0  10       58.40       46.26      3.88 o 
  -5   0  10      356.53      379.09      8.65 o 
  -4   0  10       64.95       45.94      3.39 o 
  -3   0  10      729.89      707.30     23.44 o 
  -2   0  10      620.81      662.66     11.34 o 
  -1   0  10      306.19      280.80      6.23 o 
   0   0  10      947.77      829.56     11.96 o 
   1   0  10     1823.03     1762.36     31.57 o 
   2   0  10     1241.79     1240.29     29.72 o 
   3   0  10      135.37      125.81      4.36 o 
   4   0  10       17.16       24.24      3.36 o 
   5   0  10       32.74       16.12      3.95 o 
   6   0  10      594.28      595.90     13.49 o 
   7   0  10       20.66       11.68      3.24 o 
   8   0  10        7.21        0.22      2.74 o 
   9   0  10       24.31       16.41      4.25 o 
  10   0  10      104.90      109.25      8.50 o 
  11   0  10       22.99       19.78      5.51 o 
  -9   1  10       35.38       44.03     10.01 o 
  -8   1  10       34.93       33.12      5.15 o 
  -7   1  10       53.56       46.97      5.67 o 
  -6   1  10       71.93       63.99      5.37 o 
  -5   1  10       13.73        9.63      2.40 o 
  -4   1  10      667.48      620.64     21.17 o 
  -3   1  10      378.50      353.81      9.48 o 
  -2   1  10        6.68        6.30      1.65 o 
  -1   1  10       70.99       66.90      5.01 o 
   0   1  10     1041.14     1086.44     11.78 o 
   1   1  10      300.39      260.30      5.87 o 
   2   1  10      281.37      272.39      6.10 o 
   3   1  10      280.54      330.06      7.04 o 
   4   1  10        2.42        1.28      1.40 o 
   5   1  10      174.29      143.19      5.46 o 
   6   1  10      172.79      149.58      7.29 o 
   7   1  10      117.88       85.83      6.01 o 
   8   1  10      143.52       92.76      6.73 o 
   9   1  10      168.60      158.54      9.12 o 
  10   1  10        0.19       -0.89      3.50 o 
  11   1  10      104.32       96.26      8.81 o 
  -9   2  10       13.54       22.49      7.98 o 
  -8   2  10        9.50        9.31      3.75 o 
  -7   2  10       32.79       20.82      4.27 o 
  -6   2  10       36.23       24.12      4.14 o 
  -5   2  10     2906.07     3308.14    137.26 o 
  -4   2  10      330.98      282.07     10.66 o 
  -3   2  10     1438.21     1462.02     28.98 o 
  -2   2  10      463.02      455.40      7.96 o 
  -1   2  10        1.17        0.62      1.16 o 
   0   2  10      394.32      336.61      6.65 o 
   1   2  10     1858.48     1844.54     15.32 o 
   2   2  10      344.87      257.27      5.98 o 
   3   2  10       12.97       11.95      2.19 o 
   4   2  10     1456.72     1414.85     15.55 o 
   5   2  10       40.82       31.83      3.19 o 
   6   2  10      358.92      357.78     11.36 o 
   7   2  10        0.11        0.43      2.55 o 
   8   2  10       24.50       13.58      3.83 o 
   9   2  10       52.35       42.09      5.87 o 
  10   2  10      216.16      239.59     11.92 o 
  11   2  10        0.01       -0.93      4.29 o 
  -9   3  10        0.21       -3.00      3.84 o 
  -8   3  10       68.19       64.94      7.57 o 
  -7   3  10       35.31       32.34      5.04 o 
  -6   3  10      142.65      148.52      7.89 o 
  -5   3  10       33.00       35.21      4.64 o 
  -4   3  10     2844.12     2927.30     49.27 o 
  -3   3  10     1479.60     1470.49     35.66 o 
  -2   3  10      860.54      847.14     10.30 o 
  -1   3  10     1578.67     1605.99     14.25 o 
   0   3  10        9.06        8.53      1.56 o 
   1   3  10      197.05      167.02      4.82 o 
   2   3  10        2.68        3.88      1.43 o 
   3   3  10      735.40      780.66     11.28 o 
   4   3  10        3.50        8.38      1.85 o 
   5   3  10      329.87      293.43      8.79 o 
   6   3  10       26.79       22.82      3.98 o 
   7   3  10       10.97        7.67      3.27 o 
   8   3  10       10.99        3.09      3.10 o 
   9   3  10      123.91      134.02      8.90 o 
  10   3  10       46.08       38.32      6.42 o 
  11   3  10       88.05       96.79      8.97 o 
  -9   4  10       21.60       19.89      5.59 o 
  -8   4  10       22.71       12.72      4.43 o 
  -7   4  10       39.53       36.12      5.89 o 
  -6   4  10        0.08       -1.55      2.73 o 
  -5   4  10       60.78       39.98      5.09 o 
  -4   4  10        3.10        1.69      2.49 o 
  -3   4  10     1191.73     1151.59     39.50 o 
  -2   4  10      147.33      177.64      6.97 o 
  -1   4  10        0.58        2.42      1.32 o 
   0   4  10      300.80      286.99      6.36 o 
   1   4  10       42.50       49.89      2.99 o 
   2   4  10      222.81      265.28      7.56 o 
   3   4  10        5.17        0.61      1.23 o 
   4   4  10       78.24       65.31      3.46 o 
   5   4  10      800.85      852.93     18.21 o 
   6   4  10       44.73       31.06      4.77 o 
   7   4  10      170.69      121.03      7.89 o 
   8   4  10        3.53        2.91      3.16 o 
   9   4  10       45.53       34.66      5.87 o 
  10   4  10       96.27       95.75      8.85 o 
  11   4  10       32.20       22.13      6.15 o 
  -9   5  10       21.33       21.07      5.76 o 
  -8   5  10      399.12      471.15     20.06 o 
  -7   5  10       97.17       83.12      7.52 o 
  -6   5  10       75.52       67.80      6.43 o 
  -5   5  10        0.16        1.77      2.78 o 
  -4   5  10       78.43       71.04      5.86 o 
  -3   5  10       53.79       35.59      4.52 o 
  -2   5  10       26.39       15.70      3.36 o 
  -1   5  10      168.23      137.26      4.25 o 
   0   5  10     1632.23     1659.67     18.21 o 
   1   5  10      351.16      263.75      6.44 o 
   2   5  10       22.98       27.91      2.50 o 
   3   5  10        1.45        2.94      1.49 o 
   4   5  10       23.14       22.54      2.66 o 
   5   5  10     2087.88     2032.29     29.14 o 
   6   5  10      207.54      172.20      9.14 o 
   7   5  10     1540.36     1647.72     28.49 o 
   8   5  10       31.40       20.06      4.72 o 
   9   5  10       68.59       49.35      6.75 o 
  10   5  10       59.52       51.65      7.27 o 
  11   5  10       59.80       64.03      8.68 o 
  -9   6  10       73.32       61.52      8.36 o 
  -8   6  10        2.38        2.48      4.53 o 
  -7   6  10       50.67       37.92      6.35 o 
  -6   6  10       76.00       79.95      7.44 o 
  -5   6  10        7.77        0.54      3.13 o 
  -4   6  10      708.30      750.25     18.46 o 
  -3   6  10      528.92      573.14     15.58 o 
  -2   6  10      262.41      225.16      9.44 o 
  -1   6  10       23.26        7.79      1.54 o 
   0   6  10      119.58       79.59      3.78 o 
   1   6  10      141.02      115.18      4.58 o 
   2   6  10     1591.91     1672.56     16.86 o 
   3   6  10      175.37      132.57      4.79 o 
   4   6  10      562.67      558.94     20.70 o 
   5   6  10       63.84       44.36      5.81 o 
   6   6  10      543.72      508.69     15.82 o 
   7   6  10      269.33      250.57     11.83 o 
   8   6  10        1.67       -0.74      3.47 o 
   9   6  10        0.80        0.26      3.96 o 
  10   6  10       75.93       85.10      9.27 o 
  11   6  10        6.53        4.24      4.94 o 
  -8   7  10      240.54      271.00     13.93 o 
  -7   7  10       34.74       37.89      6.55 o 
  -6   7  10       11.48        3.53      3.82 o 
  -5   7  10      123.50      120.91      9.60 o 
  -4   7  10      537.98      510.34     16.18 o 
  -3   7  10      294.29      259.41     11.12 o 
  -2   7  10       34.27       27.03      4.46 o 
  -1   7  10       31.12       25.49      5.43 o 
   0   7  10       72.88       59.06      5.22 o 
   1   7  10       41.67       35.80      3.17 o 
   2   7  10      245.32      220.43      6.61 o 
   3   7  10      155.35      135.19      5.14 o 
   4   7  10        0.85        0.44      1.64 o 
   5   7  10      299.09      276.03     11.77 o 
   6   7  10      105.13      121.43      8.50 o 
   7   7  10      417.41      401.18     15.18 o 
   8   7  10      108.57      100.56      9.92 o 
   9   7  10       39.50       22.63      6.01 o 
  10   7  10       27.84       17.57      6.73 o 
  -8   8  10       29.31       30.39      6.77 o 
  -7   8  10       17.76        2.21      4.58 o 
  -6   8  10      118.96      100.94      9.01 o 
  -5   8  10       53.89       48.68      7.03 o 
  -4   8  10        0.03       -0.74      2.97 o 
  -3   8  10       66.00       70.71      7.47 o 
  -2   8  10      349.46      299.26     12.23 o 
  -1   8  10      229.53      200.06      9.76 o 
   0   8  10       79.61       47.18      3.62 o 
   1   8  10       91.47       67.34      4.22 o 
   2   8  10      685.81      631.89     12.10 o 
   3   8  10       11.53       10.06      2.55 o 
   4   8  10        8.05        4.36      3.12 o 
   5   8  10        0.22        1.90      3.19 o 
   6   8  10      572.66      555.91     17.75 o 
   7   8  10       36.99       38.87      7.49 o 
   8   8  10        2.16        3.75      4.26 o 
   9   8  10        0.80        0.33      4.29 o 
  10   8  10      110.69      128.94     12.24 o 
  -7   9  10       28.72       12.62      5.70 o 
  -6   9  10       23.44       23.10      6.19 o 
  -5   9  10       85.24       90.41      8.85 o 
  -4   9  10      167.63      169.30     10.61 o 
  -3   9  10       66.18       66.95      7.66 o 
  -2   9  10       33.21       19.72      4.78 o 
  -1   9  10      119.47      100.60      7.69 o 
   0   9  10      159.46      140.57      8.44 o 
   1   9  10     1405.56     1507.83     18.62 o 
   2   9  10      195.29      185.30      6.87 o 
   3   9  10      475.76      491.31     10.83 o 
   4   9  10      189.54      169.67      9.50 o 
   5   9  10      488.51      507.17     16.94 o 
   6   9  10       22.52       18.55      5.11 o 
   7   9  10       17.24       14.86      5.26 o 
   8   9  10       18.27       10.09      4.65 o 
   9   9  10       52.69       49.43      7.93 o 
  -7  10  10       14.52       12.73      6.37 o 
  -6  10  10        0.86       -1.55      4.68 o 
  -5  10  10      116.94       75.61      9.23 o 
  -4  10  10       36.82       21.71      5.87 o 
  -3  10  10      281.61      291.40     13.81 o 
  -2  10  10      301.16      264.04     12.92 o 
  -1  10  10      168.52      150.60      9.52 o 
   0  10  10        2.29        4.16      8.93 o 
   1  10  10     1255.14     1351.37     25.10 o 
   2  10  10      289.67      321.04      9.30 o 
   3  10  10      597.10      589.35     17.13 o 
   4  10  10      100.73       88.53      7.83 o 
   5  10  10       38.18       32.35      5.92 o 
   6  10  10      114.06      112.84      9.11 o 
   7  10  10       58.36       42.09      7.06 o 
   8  10  10       10.44       12.93      5.28 o 
   9  10  10       12.91       14.03      5.98 o 
  -6  11  10       47.89       69.10      9.84 o 
  -5  11  10        0.73        0.04      4.84 o 
  -4  11  10      193.14      234.74     13.60 o 
  -3  11  10      164.65      133.18     10.33 o 
  -2  11  10        1.01       -1.48      3.76 o 
  -1  11  10        2.06        2.94      3.99 o 
   0  11  10       71.85       62.34      7.53 o 
   1  11  10      188.23      183.24     10.24 o 
   2  11  10      205.07      195.45     17.00 o 
   3  11  10        4.38       -0.33      3.47 o 
   4  11  10      270.23      292.55     17.62 o 
   5  11  10      101.05      100.09      8.96 o 
   6  11  10       81.98       71.59      8.66 o 
   7  11  10       10.77        7.71      4.90 o 
   8  11  10       15.71       14.67      5.79 o 
  -5  12  10       74.58      102.30     11.66 o 
  -4  12  10       75.45      120.24     11.85 o 
  -3  12  10      206.29      209.34     12.98 o 
  -2  12  10       12.35        3.34      4.99 o 
  -1  12  10        0.00       -2.00      3.87 o 
   0  12  10      442.78      499.78     17.86 o 
   1  12  10        6.14        3.80      4.28 o 
   2  12  10      385.19      421.72     25.58 o 
   3  12  10       47.73       25.47      5.69 o 
   4  12  10      412.49      423.40     16.39 o 
   5  12  10       53.34       44.01      8.55 o 
   6  12  10      129.84      158.63     11.55 o 
   7  12  10        9.12        0.56      5.32 o 
  -4  13  10       64.57       53.91      9.55 o 
  -3  13  10       93.81       87.91     13.43 o 
  -2  13  10       27.64       21.97      6.86 o 
  -1  13  10       18.64       16.82      6.11 o 
   0  13  10        7.46       12.25      5.29 o 
   1  13  10      384.73      435.11     16.90 o 
   2  13  10       38.26       41.13     10.53 o 
   3  13  10        0.00       -1.90      6.95 o 
   4  13  10        1.20        0.24      4.75 o 
   5  13  10       90.00       82.97     15.03 o 
   6  13  10        0.00       -3.78      5.38 o 
  -3  14  10       43.94       42.34      8.97 o 
  -2  14  10       40.39       35.13      7.92 o 
  -1  14  10        2.09        0.23      5.45 o 
   0  14  10      167.23      157.55     11.60 o 
   1  14  10       26.15       27.99     10.40 o 
   2  14  10       40.78       38.34     10.86 o 
   3  14  10        0.09        1.35      7.81 o 
   4  14  10       31.01       28.73      9.95 o 
   5  14  10        1.23        6.27      8.56 o 
   0  15  10        3.29        1.12      6.10 o 
   1  15  10      374.04      507.37     31.73 o 
   2  15  10       20.47       16.77     10.48 o 
  -1 -12  11        7.09        3.52      7.17 o 
   0 -12  11        1.20        0.60      7.06 o 
   1 -12  11       29.96       36.37      9.97 o 
   2 -12  11        9.65       14.40      8.31 o 
  -3 -11  11       69.07       73.50     12.96 o 
  -2 -11  11        2.49       -1.86      5.46 o 
  -1 -11  11       15.46       11.58      8.04 o 
   0 -11  11       11.92       19.56      8.41 o 
   1 -11  11       61.14       85.02     12.93 o 
   2 -11  11       21.77       15.99      7.97 o 
   3 -11  11      155.11      217.22     18.13 o 
   4 -11  11        7.00       10.66      6.84 o 
   5 -11  11       17.11       27.18      9.32 o 
  -5 -10  11       23.68       18.80      9.57 o 
  -4 -10  11       38.33       32.21     10.00 o 
  -3 -10  11        4.14        3.08      6.30 o 
  -2 -10  11       28.49       24.12      7.81 o 
  -1 -10  11        0.73       -1.40      5.17 o 
   0 -10  11       12.15       -0.26      5.98 o 
   1 -10  11        3.04        2.77      5.64 o 
   2 -10  11      243.75      215.09     17.38 o 
   3 -10  11       36.91       33.52      9.48 o 
   4 -10  11        9.38        4.12      6.43 o 
   5 -10  11        8.25        3.64      6.65 o 
   6 -10  11        0.69        0.61      7.16 o 
  -6  -9  11        1.77       -1.79      7.64 o 
  -5  -9  11       41.99       32.62     10.32 o 
  -4  -9  11        0.71       -0.86      5.34 o 
  -3  -9  11      198.32      188.68     16.52 o 
  -2  -9  11        8.86        4.95      5.84 o 
  -1  -9  11       53.36       35.65      8.38 o 
   0  -9  11       14.87       12.75      6.25 o 
   1  -9  11        0.03       -1.45      4.49 o 
   2  -9  11      852.21      975.95     34.10 o 
   3  -9  11      388.02      377.24     21.69 o 
   4  -9  11      118.54      113.00     12.50 o 
   5  -9  11       77.22       59.43     10.74 o 
   6  -9  11       67.49       88.39     12.76 o 
   7  -9  11        8.26       11.55      8.39 o 
  -6  -8  11      157.66      154.75     10.75 o 
  -5  -8  11       48.15       39.87     10.00 o 
  -4  -8  11      112.79      110.00     10.76 o 
  -3  -8  11       61.19       31.35      6.32 o 
  -2  -8  11      299.37      317.16     31.21 o 
  -1  -8  11        4.07       -0.30      4.97 o 
   0  -8  11        1.45        1.70      4.55 o 
   1  -8  11        0.06       -0.05      4.98 o 
   2  -8  11      333.49      367.05     20.35 o 
   3  -8  11       73.39       90.69     12.24 o 
   4  -8  11        0.42       -0.40      4.66 o 
   5  -8  11       79.83       82.14     11.57 o 
   6  -8  11        2.38        6.24      5.47 o 
   7  -8  11        0.17        1.44      6.36 o 
   8  -8  11       39.73       58.40     12.27 o 
  -7  -7  11       88.42      127.16     16.55 o 
  -6  -7  11        4.52        0.76      6.33 o 
  -5  -7  11       14.40        1.18      4.24 o 
  -4  -7  11        5.06       -1.24      3.61 o 
  -3  -7  11      285.90      335.32     18.34 o 
  -2  -7  11        2.27        3.80      3.68 o 
  -1  -7  11       36.27       30.95      5.66 o 
   0  -7  11       16.64        6.99      3.86 o 
   1  -7  11       26.19       15.30      6.14 o 
   2  -7  11       67.58       51.45      9.24 o 
   3  -7  11      279.35      267.39     16.98 o 
   4  -7  11       51.28       35.72      7.93 o 
   5  -7  11       41.64       48.07      9.71 o 
   6  -7  11      346.41      370.32     20.71 o 
   7  -7  11        2.53        5.10      6.61 o 
   8  -7  11       48.97       46.31     10.28 o 
   9  -7  11        0.71        2.03      8.77 o 
  -8  -6  11       32.13       31.59     10.66 o 
  -7  -6  11       14.81       24.86      9.46 o 
  -6  -6  11        4.80       10.65      6.37 o 
  -5  -6  11       23.53       21.92      4.15 o 
  -4  -6  11      245.39      184.89     10.36 o 
  -3  -6  11       90.25       78.01      7.35 o 
  -2  -6  11      977.67      989.52     49.19 o 
  -1  -6  11       51.32       30.37      5.24 o 
   0  -6  11      534.01      503.58     16.31 o 
   1  -6  11        0.64        0.79      2.93 o 
   2  -6  11      281.98      270.83     16.51 o 
   3  -6  11      192.41      195.59     14.05 o 
   4  -6  11      303.36      272.23     16.90 o 
   5  -6  11       23.65       15.75      6.38 o 
   6  -6  11       69.09       65.72     10.36 o 
   7  -6  11      309.71      338.53     20.44 o 
   8  -6  11        2.86        1.89      7.03 o 
   9  -6  11        2.05       -4.22      7.46 o 
  -8  -5  11       50.12       74.49     13.37 o 
  -7  -5  11       48.39       49.73     10.42 o 
  -6  -5  11        7.17        3.91      4.21 o 
  -5  -5  11      255.61      271.68     11.82 o 
  -4  -5  11       29.52       23.42      4.77 o 
  -3  -5  11      573.50      552.31     16.11 o 
  -2  -5  11       34.25       38.74      5.50 o 
  -1  -5  11     1291.24     1242.14     46.46 o 
   0  -5  11      588.41      562.13     16.26 o 
   1  -5  11       27.21       32.62      5.13 o 
   2  -5  11       60.70       63.98      6.66 o 
   3  -5  11      402.09      370.45     18.41 o 
   4  -5  11       15.78        5.98      4.63 o 
   5  -5  11      190.77      220.40     15.15 o 
   6  -5  11       35.38       32.92      7.49 o 
   7  -5  11      170.70      186.57     15.46 o 
   8  -5  11      354.03      465.77     25.29 o 
   9  -5  11       13.92       14.68      8.21 o 
  10  -5  11        1.60       -8.16      8.22 o 
  -8  -4  11       22.33       26.77      5.83 o 
  -7  -4  11       68.12       65.66      6.43 o 
  -6  -4  11       68.06       59.24      4.86 o 
  -5  -4  11      197.71      179.89      6.82 o 
  -4  -4  11       67.36       82.71      4.69 o 
  -3  -4  11      375.02      389.57      8.86 o 
  -2  -4  11      337.01      383.36     13.26 o 
  -1  -4  11       38.65       21.27      3.96 o 
   0  -4  11        6.23        4.83      2.71 o 
   1  -4  11      100.61       80.26      6.24 o 
   2  -4  11      553.14      497.99     14.79 o 
   3  -4  11      543.01      494.10     14.95 o 
   4  -4  11       77.47       65.95      8.18 o 
   5  -4  11       53.25       47.19      8.19 o 
   6  -4  11        1.56        1.01      3.80 o 
   7  -4  11      311.67      326.25     19.69 o 
   8  -4  11       24.53       16.36      6.85 o 
   9  -4  11       13.80        8.30      7.92 o 
  10  -4  11       21.04       19.33      9.27 o 
  -9  -3  11       10.47        7.20      7.08 o 
  -8  -3  11      118.58      132.16     12.22 o 
  -7  -3  11      125.41      133.82      8.37 o 
  -6  -3  11        0.46       -0.37      2.43 o 
  -5  -3  11       30.49       21.36      3.16 o 
  -4  -3  11       66.20       52.26      3.99 o 
  -3  -3  11      331.45      325.08      9.88 o 
  -2  -3  11        0.06        1.43      1.59 o 
  -1  -3  11       20.40       17.88      2.24 o 
   0  -3  11        4.07        3.28      2.25 o 
   1  -3  11      337.87      330.87     11.13 o 
   2  -3  11     1383.78     1476.92     23.84 o 
   3  -3  11     1818.02     1851.85     40.58 o 
   4  -3  11      158.97      131.72     10.59 o 
   5  -3  11      156.65      155.69     12.20 o 
   6  -3  11       54.60       52.90      8.54 o 
   7  -3  11      192.76      147.13     13.16 o 
   8  -3  11      157.17      166.59     15.22 o 
   9  -3  11       75.96       69.27     12.75 o 
  10  -3  11        7.87       10.94      8.48 o 
  -9  -2  11        3.19        4.82      6.59 o 
  -8  -2  11        3.89        2.34      5.40 o 
  -7  -2  11        1.15        1.05      2.68 o 
  -6  -2  11      383.29      416.28     10.18 o 
  -5  -2  11      116.43       96.57      4.89 o 
  -4  -2  11       42.69       37.39      3.42 o 
  -3  -2  11       72.46       61.32      3.68 o 
  -2  -2  11      239.41      185.96      5.60 o 
  -1  -2  11        0.68        0.30      1.40 o 
   0  -2  11       71.02       69.02      5.82 o 
   1  -2  11      292.98      245.55      9.13 o 
   2  -2  11     3623.30     3784.23     35.88 o 
   3  -2  11      436.53      435.89     12.65 o 
   4  -2  11      272.45      185.92      5.10 o 
   5  -2  11      445.59      432.76      9.70 o 
   6  -2  11      143.80      113.10      5.84 o 
   7  -2  11       29.77       30.98      4.97 o 
   8  -2  11        0.39        1.68      2.89 o 
   9  -2  11      154.23      159.82      8.93 o 
  10  -2  11        2.25        3.58      6.88 o 
  11  -2  11        0.03       -0.11      7.74 o 
  -9  -1  11        1.46       -1.72      6.32 o 
  -8  -1  11       25.39       22.84      7.05 o 
  -7  -1  11        0.46        0.68      2.68 o 
  -6  -1  11       94.07       74.26      4.64 o 
  -5  -1  11        1.63        0.25      1.83 o 
  -4  -1  11      232.69      213.71      7.30 o 
  -3  -1  11      393.61      387.34      8.33 o 
  -2  -1  11        0.04        0.56      1.42 o 
  -1  -1  11        3.33        0.62      1.30 o 
   0  -1  11        7.93        2.86      1.43 o 
   1  -1  11       80.55       41.86      2.61 o 
   2  -1  11      634.24      627.12      8.71 o 
   3  -1  11      501.83      505.79      8.09 o 
   4  -1  11      952.98      999.60     12.46 o 
   5  -1  11        3.87        0.88      1.74 o 
   6  -1  11       25.36       19.32      3.34 o 
   7  -1  11      398.23      383.39     11.40 o 
   8  -1  11      174.77      173.17      8.59 o 
   9  -1  11      162.49      149.65      8.70 o 
  10  -1  11       19.81       11.86      4.70 o 
  11  -1  11       15.20       11.49      5.49 o 
  -9   0  11        0.30        3.74      6.54 o 
  -8   0  11      150.18      162.59      8.86 o 
  -7   0  11       83.66      101.88      6.76 o 
  -6   0  11      103.41       89.64      6.06 o 
  -5   0  11        7.67        1.03      1.89 o 
  -4   0  11      167.84      170.22      6.98 o 
  -3   0  11      314.45      310.14     14.13 o 
  -2   0  11     1616.65     1595.86     15.81 o 
  -1   0  11       85.75      104.81      4.49 o 
   0   0  11        4.88        8.51      1.72 o 
   1   0  11      367.91      390.74      7.38 o 
   2   0  11      134.21      129.28      9.12 o 
   3   0  11      451.49      377.44      7.57 o 
   4   0  11        6.32        0.93      1.54 o 
   5   0  11       86.43       76.12      4.14 o 
   6   0  11      256.49      221.36      8.35 o 
   7   0  11       88.47       91.13      6.06 o 
   8   0  11       26.97       18.08      4.08 o 
   9   0  11        0.25        1.16      3.38 o 
  10   0  11       37.78       36.11      5.87 o 
  11   0  11       67.91       76.93      8.53 o 
  -9   1  11        4.24       -0.91      6.12 o 
  -8   1  11       81.44      103.22      8.75 o 
  -7   1  11       80.69       94.53      6.72 o 
  -6   1  11      137.25      143.86      9.64 o 
  -5   1  11       32.64       32.12      4.10 o 
  -4   1  11       34.42       34.84      3.41 o 
  -3   1  11     1148.52     1138.59     16.66 o 
  -2   1  11      901.39      842.76     11.49 o 
  -1   1  11     1204.97     1120.05     12.81 o 
   0   1  11       80.55      110.81      4.15 o 
   1   1  11      233.41      210.63      5.54 o 
   2   1  11     2596.14     2698.58     30.57 o 
   3   1  11       12.84        4.17      1.59 o 
   4   1  11       15.10       16.95      7.72 o 
   5   1  11      265.93      228.86      6.88 o 
   6   1  11        2.26        1.62      2.27 o 
   7   1  11      200.57      165.16      8.11 o 
   8   1  11       47.24       55.82      5.62 o 
   9   1  11        3.03        4.23      3.91 o 
  10   1  11       10.35        5.22      4.03 o 
  11   1  11        8.69        9.18      4.89 o 
  -9   2  11        0.97        3.87      6.93 o 
  -8   2  11       68.74       82.77      7.37 o 
  -7   2  11       41.84       46.14      5.67 o 
  -6   2  11        7.09        2.82      2.81 o 
  -5   2  11      229.58      236.30      9.17 o 
  -4   2  11      586.56      625.72     19.21 o 
  -3   2  11      150.20      146.97      5.12 o 
  -2   2  11      511.25      490.50      8.65 o 
  -1   2  11       87.42       69.02      3.37 o 
   0   2  11        4.40        4.15      1.44 o 
   1   2  11      274.16      300.03      6.54 o 
   2   2  11     1011.78     1009.61     12.18 o 
   3   2  11        0.69        2.57      2.77 o 
   4   2  11      699.64      688.99     11.35 o 
   5   2  11        1.52        0.52      1.77 o 
   6   2  11        3.98        5.75      2.74 o 
   7   2  11       43.95       28.25      4.51 o 
   8   2  11        2.41        0.82      2.91 o 
   9   2  11      417.57      431.73     14.82 o 
  10   2  11        1.05       -0.20      3.90 o 
  11   2  11       32.61       34.94      6.57 o 
  -9   3  11        1.79        4.49      4.28 o 
  -8   3  11      168.93      160.64      9.33 o 
  -7   3  11        9.54        1.87      3.26 o 
  -6   3  11       62.08       48.75      7.03 o 
  -5   3  11       47.54       53.93      5.55 o 
  -4   3  11        0.49        0.35      2.33 o 
  -3   3  11      193.38      159.62      8.61 o 
  -2   3  11      185.99      174.57      5.11 o 
  -1   3  11      621.71      592.52      9.17 o 
   0   3  11       40.60       45.83      2.88 o 
   1   3  11      398.06      420.51      7.93 o 
   2   3  11        0.80        0.40      1.21 o 
   3   3  11        1.32        0.58      1.32 o 
   4   3  11        3.95        5.85      1.86 o 
   5   3  11       73.82       72.79      4.56 o 
   6   3  11      683.32      661.88     16.28 o 
   7   3  11      234.50      235.62     10.39 o 
   8   3  11      367.33      382.56     21.60 o 
   9   3  11      145.82      122.30      8.50 o 
  10   3  11        4.03        2.43      4.00 o 
  11   3  11       20.31       10.43      5.28 o 
  -9   4  11        2.66        6.72      4.87 o 
  -8   4  11        5.47        5.77      4.25 o 
  -7   4  11        9.86        6.46      3.69 o 
  -6   4  11      100.52       94.86      6.94 o 
  -5   4  11        0.22       -1.08      2.40 o 
  -4   4  11      114.18       90.31      6.09 o 
  -3   4  11      402.34      341.73     10.79 o 
  -2   4  11      956.28      933.75     10.94 o 
  -1   4  11      413.02      313.60      6.68 o 
   0   4  11      208.87      208.13      5.72 o 
   1   4  11      520.51      573.04      9.92 o 
   2   4  11      295.39      327.11      7.20 o 
   3   4  11       12.10        5.82      1.69 o 
   4   4  11       43.54       24.53      2.70 o 
   5   4  11      734.35      726.07     18.51 o 
   6   4  11      956.81      952.56     20.34 o 
   7   4  11      955.68      999.17     21.55 o 
   8   4  11       42.71       44.38      6.11 o 
   9   4  11      244.86      261.32     24.30 o 
  10   4  11        2.89        0.56      3.82 o 
  11   4  11        3.96        3.38      4.60 o 
  -9   5  11       60.45       46.00      9.44 o 
  -8   5  11        3.69        3.05      4.19 o 
  -7   5  11       12.18        8.07      3.98 o 
  -6   5  11       25.63       31.90      5.37 o 
  -5   5  11       10.03        4.97      3.08 o 
  -4   5  11      222.36      210.76      9.58 o 
  -3   5  11      195.84      190.23      8.72 o 
  -2   5  11      715.96      703.75     15.61 o 
  -1   5  11      270.36      251.99      7.11 o 
   0   5  11      131.01       92.35      4.09 o 
   1   5  11      450.01      467.44     10.39 o 
   2   5  11      172.09      138.90      4.99 o 
   3   5  11      248.97      235.63      6.37 o 
   4   5  11      673.95      620.97     18.92 o 
   5   5  11       57.70       75.24      6.49 o 
   6   5  11       23.75       15.79      4.66 o 
   7   5  11        9.60       11.75      3.91 o 
   8   5  11      322.02      304.97     13.06 o 
   9   5  11        6.86        6.49      4.17 o 
  10   5  11        3.12        2.39      4.25 o 
  11   5  11        2.01        2.33      4.61 o 
  -8   6  11       18.75        8.23      5.09 o 
  -7   6  11        9.88        9.09      4.56 o 
  -6   6  11       11.61        8.43      3.80 o 
  -5   6  11      140.35      140.76      8.61 o 
  -4   6  11      147.77      153.78      8.76 o 
  -3   6  11      809.73      839.91     18.80 o 
  -2   6  11      374.84      316.85     11.20 o 
  -1   6  11       40.60       36.84      4.43 o 
   0   6  11      126.93      107.40      4.46 o 
   1   6  11       45.08       44.31      3.23 o 
   2   6  11      176.64      131.01      4.99 o 
   3   6  11     1047.03     1057.21     20.34 o 
   4   6  11        8.23        4.93      1.88 o 
   5   6  11       42.48       43.39      7.32 o 
   6   6  11       85.40       77.30      6.64 o 
   7   6  11        0.32        0.06      3.07 o 
   8   6  11      219.67      194.29     11.02 o 
   9   6  11       69.82       67.43      8.13 o 
  10   6  11        5.17        0.89      4.51 o 
  -8   7  11        1.01       -2.92      4.61 o 
  -7   7  11       42.02       49.08      7.34 o 
  -6   7  11       38.06       31.59      6.01 o 
  -5   7  11       60.00       59.14      6.81 o 
  -4   7  11      374.50      384.28     14.21 o 
  -3   7  11        3.52        1.69      2.91 o 
  -2   7  11       14.17       12.34      3.77 o 
  -1   7  11       35.03       17.14      3.56 o 
   0   7  11       40.99       27.07      2.90 o 
   1   7  11      963.20     1001.86     13.93 o 
   2   7  11      389.61      401.65     10.96 o 
   3   7  11     1171.94     1181.40     24.37 o 
   4   7  11      927.95      943.25     12.98 o 
   5   7  11        0.21       -0.75      2.84 o 
   6   7  11       32.39       14.26      4.33 o 
   7   7  11        5.47        8.11      3.91 o 
   8   7  11      468.39      490.42     17.60 o 
   9   7  11        0.50       -0.76      4.39 o 
  10   7  11       17.27       15.67      5.81 o 
  -7   8  11        0.95        0.14      4.78 o 
  -6   8  11       16.03        9.12      4.58 o 
  -5   8  11        0.58        0.62      3.97 o 
  -4   8  11      167.88      116.75      8.95 o 
  -3   8  11       12.13        9.83      3.98 o 
  -2   8  11     1282.81     1387.73     31.38 o 
  -1   8  11       80.26       61.28      5.92 o 
   0   8  11       41.33       36.91      5.67 o 
   1   8  11       11.35        3.30      2.14 o 
   2   8  11      549.67      609.04     15.57 o 
   3   8  11     1434.99     1511.84     28.33 o 
   4   8  11       11.05        5.72      3.50 o 
   5   8  11      334.82      350.50     13.76 o 
   6   8  11       21.23        8.44      4.34 o 
   7   8  11      172.07      172.00     10.71 o 
   8   8  11       82.87       79.52     10.92 o 
   9   8  11       78.38       91.78      9.86 o 
  10   8  11        0.00       -1.88      4.88 o 
  -7   9  11        3.51       -2.66      4.52 o 
  -6   9  11        7.67       -0.76      4.16 o 
  -5   9  11      178.32      178.99     11.33 o 
  -4   9  11        0.26        3.50      4.02 o 
  -3   9  11       40.97       21.79      5.28 o 
  -2   9  11       55.17       53.34      6.63 o 
  -1   9  11      250.86      209.48     10.50 o 
   0   9  11      918.70      979.96     21.41 o 
   1   9  11       51.88       45.44      5.53 o 
   2   9  11      260.63      294.86      8.85 o 
   3   9  11        2.26        2.15      2.32 o 
   4   9  11      163.47      168.72      9.78 o 
   5   9  11        2.90        2.79      3.41 o 
   6   9  11        2.20        0.55      3.72 o 
   7   9  11        6.20        7.51      4.39 o 
   8   9  11       58.38       38.22      7.15 o 
   9   9  11        4.75        4.28      5.38 o 
  -6  10  11      159.48      192.18     12.86 o 
  -5  10  11       33.51       37.37      9.14 o 
  -4  10  11       13.54        4.64      4.34 o 
  -3  10  11       12.41       11.64      5.03 o 
  -2  10  11      276.31      296.76     13.48 o 
  -1  10  11        1.57        0.05      3.45 o 
   0  10  11        0.62        1.81      3.26 o 
   1  10  11      127.21      110.37      7.72 o 
   2  10  11       91.23       78.00      5.19 o 
   3  10  11      405.72      364.42     13.71 o 
   4  10  11      138.56      122.14      8.71 o 
   5  10  11       40.30       18.48      5.27 o 
   6  10  11        0.43        0.09      3.93 o 
   7  10  11       49.50       37.34      7.11 o 
   8  10  11        4.40        3.79      4.92 o 
   9  10  11       25.43       19.73      6.16 o 
  -6  11  11       31.36       18.70      6.35 o 
  -5  11  11      128.18      122.97     11.14 o 
  -4  11  11        2.36        1.69      4.84 o 
  -3  11  11      105.16      113.82     10.10 o 
  -2  11  11      145.68      139.98     10.14 o 
  -1  11  11        4.95        1.53      4.05 o 
   0  11  11        0.03        1.32      3.75 o 
   1  11  11       40.59       30.50      8.43 o 
   2  11  11       26.08       18.25      4.54 o 
   3  11  11        4.05        5.16      4.11 o 
   4  11  11      211.27      214.74     11.73 o 
   5  11  11       30.97       26.30      5.95 o 
   6  11  11       78.08       55.70      9.57 o 
   7  11  11       30.99       28.19      6.87 o 
   8  11  11      218.85      277.41     15.10 o 
  -5  12  11        3.46        3.83      6.10 o 
  -4  12  11       13.45       22.89      6.72 o 
  -3  12  11       17.44       10.77      5.94 o 
  -2  12  11      117.42      103.21      9.97 o 
  -1  12  11      289.89      332.91     15.31 o 
   0  12  11        7.78        7.32      4.84 o 
   1  12  11       54.30       38.79      6.49 o 
   2  12  11        0.96        2.06      6.09 o 
   3  12  11        0.08       -6.17      6.42 o 
   4  12  11      332.14      336.17     14.93 o 
   5  12  11        0.87        6.04      4.68 o 
   6  12  11        1.60        0.88      5.03 o 
   7  12  11      131.32      150.77     11.71 o 
  -4  13  11        5.85       -0.99      5.97 o 
  -3  13  11        9.92       12.24      6.07 o 
  -2  13  11       28.52       17.52      6.59 o 
  -1  13  11        0.60       -0.69      4.86 o 
   0  13  11       61.58       55.16      8.03 o 
   1  13  11       33.38       26.79      6.10 o 
   2  13  11       14.22        9.25      8.08 o 
   3  13  11       50.58       40.64     11.42 o 
   4  13  11       33.70       24.19      9.17 o 
   5  13  11       61.75       57.48      8.55 o 
   6  13  11        0.14       -2.55      5.45 o 
  -2  14  11       14.28        1.69      5.81 o 
  -1  14  11        6.75        4.46      5.97 o 
   0  14  11        1.10       -2.15      5.35 o 
   1  14  11        2.06       -4.12      7.15 o 
   2  14  11        3.35        0.38      8.23 o 
   3  14  11      234.58      276.93     22.75 o 
   4  14  11        8.79        3.31      7.75 o 
   5  14  11       14.45       21.31     10.55 o 
   1  15  11       52.44       51.95     13.86 o 
  -2 -11  12       40.32       36.51     10.44 o 
  -1 -11  12        3.29        0.33      6.79 o 
   0 -11  12       97.08      109.64     15.20 o 
   1 -11  12       46.81       35.85      9.96 o 
   2 -11  12        3.67        7.61      6.58 o 
   3 -11  12        5.81        3.04      7.08 o 
   4 -11  12      129.07      119.53     14.32 o 
  -4 -10  12        1.35       -3.85      5.98 o 
  -3 -10  12       26.81       31.24      9.17 o 
  -2 -10  12       24.88       21.32      8.97 o 
  -1 -10  12       44.85       30.37      8.86 o 
   0 -10  12        0.81       -1.10      5.45 o 
   1 -10  12      116.35      110.20     14.44 o 
   2 -10  12       12.60        1.00      6.32 o 
   3 -10  12       59.06       59.42     11.72 o 
   4 -10  12        6.26       25.07      8.89 o 
   5 -10  12       87.96       84.28     13.14 o 
   6 -10  12      121.13      137.32     15.21 o 
  -5  -9  12        0.50        5.86      7.69 o 
  -4  -9  12       15.37       15.28      7.50 o 
  -3  -9  12       28.91       26.98      8.46 o 
  -2  -9  12      113.39      102.80     12.52 o 
  -1  -9  12        1.37        0.50      5.34 o 
   0  -9  12       41.63       36.32      8.53 o 
   1  -9  12        3.03        7.70      6.04 o 
   2  -9  12      243.34      225.96     17.28 o 
   3  -9  12       18.64        4.21      6.48 o 
   4  -9  12        8.27       17.25      7.05 o 
   5  -9  12       19.88       33.58      8.91 o 
   6  -9  12       80.54       88.95     12.81 o 
   7  -9  12       47.57       91.12     14.24 o 
  -6  -8  12        2.49        3.02      7.42 o 
  -5  -8  12      168.82      163.89     16.73 o 
  -4  -8  12       72.19       46.58      7.86 o 
  -3  -8  12        9.98        3.23      4.43 o 
  -2  -8  12       10.80        7.01      4.38 o 
  -1  -8  12        7.45       13.32      7.14 o 
   0  -8  12       28.36       18.28      6.99 o 
   1  -8  12      149.10      136.04     13.38 o 
   2  -8  12      148.55      151.99     13.78 o 
   3  -8  12       62.67       72.28     11.75 o 
   4  -8  12       47.63       49.24      9.96 o 
   5  -8  12        0.06       -3.72      5.32 o 
   6  -8  12      287.93      322.04     20.47 o 
   7  -8  12        6.29        2.76      7.10 o 
   8  -8  12       16.19        4.76      8.54 o 
  -7  -7  12       66.26       57.02     12.66 o 
  -6  -7  12        0.96        2.32      7.34 o 
  -5  -7  12        1.32        3.51      4.78 o 
  -4  -7  12      184.12      218.73     16.44 o 
  -3  -7  12       46.90       43.69      6.83 o 
  -2  -7  12      157.97      163.04     10.26 o 
  -1  -7  12       80.95       64.92      7.64 o 
   0  -7  12      159.07      146.97      9.86 o 
   1  -7  12        9.14        4.84      4.85 o 
   2  -7  12      183.86      187.41     14.75 o 
   3  -7  12      392.48      413.36     21.38 o 
   4  -7  12      118.61       86.56     10.75 o 
   5  -7  12      511.63      598.28     27.45 o 
   6  -7  12      308.77      311.23     19.76 o 
   7  -7  12        0.03       -1.20      5.96 o 
   8  -7  12        3.63        3.10      7.95 o 
  -7  -6  12        0.42        4.01      6.49 o 
  -6  -6  12       27.65       32.09      9.11 o 
  -5  -6  12      489.06      511.27     17.72 o 
  -4  -6  12      102.06      109.98      8.60 o 
  -3  -6  12      218.53      217.73     11.38 o 
  -2  -6  12       70.71       34.98      5.72 o 
  -1  -6  12       84.26       56.75      6.87 o 
   0  -6  12        9.86       11.69      4.02 o 
   1  -6  12      254.20      220.50     11.30 o 
   2  -6  12      161.16      152.05     12.85 o 
   3  -6  12       80.06       91.67     10.34 o 
   4  -6  12      199.58      213.40     15.33 o 
   5  -6  12       18.01        9.70      5.97 o 
   6  -6  12      183.03      229.99     16.84 o 
   7  -6  12        5.76        3.87      6.19 o 
   8  -6  12       15.47       14.21      7.70 o 
   9  -6  12        1.61        2.89      8.40 o 
  -8  -5  12       49.38       55.23     12.05 o 
  -7  -5  12        0.00       -0.02      6.56 o 
  -6  -5  12        8.60        2.71      3.28 o 
  -5  -5  12       11.39        9.67      4.40 o 
  -4  -5  12      563.65      531.77     28.51 o 
  -3  -5  12      239.69      243.57     11.25 o 
  -2  -5  12       37.68       46.38      5.94 o 
  -1  -5  12        0.64        1.29      2.81 o 
   0  -5  12        9.77       11.25      3.84 o 
   1  -5  12        0.57        1.53      3.06 o 
   2  -5  12       62.07       47.44      6.33 o 
   3  -5  12       69.82       58.21      9.01 o 
   4  -5  12      195.36      210.79     15.07 o 
   5  -5  12      118.12      125.65     12.20 o 
   6  -5  12       85.95       90.47     12.09 o 
   7  -5  12        6.03        2.86      5.46 o 
   8  -5  12       55.12       69.14     12.33 o 
   9  -5  12      180.47      197.57     18.33 o 
  -7  -4  12        3.69        3.93      6.40 o 
  -6  -4  12        0.38        1.55      2.88 o 
  -5  -4  12        0.25        0.04      3.29 o 
  -4  -4  12      137.23      113.73      7.85 o 
  -3  -4  12        0.18       -0.03      2.71 o 
  -2  -4  12      328.50      308.45     11.74 o 
  -1  -4  12      390.96      345.61     12.80 o 
   0  -4  12      159.04       99.33      6.99 o 
   1  -4  12      359.21      355.41     12.84 o 
   2  -4  12       61.47       55.52      6.22 o 
   3  -4  12        4.10        2.92      2.91 o 
   4  -4  12      549.58      530.20     22.38 o 
   5  -4  12      734.84      758.36     26.99 o 
   6  -4  12        5.48        1.96      4.21 o 
   7  -4  12       66.76       65.58     10.71 o 
   8  -4  12      222.44      230.71     18.13 o 
   9  -4  12       40.69       39.26     10.70 o 
  10  -4  12       54.65       46.26     12.47 o 
  -8  -3  12       78.16      125.47     12.31 o 
  -7  -3  12       19.84        9.95      4.36 o 
  -6  -3  12       24.33       17.58      2.98 o 
  -5  -3  12      221.72      173.21      7.39 o 
  -4  -3  12      657.76      750.76     33.55 o 
  -3  -3  12       90.79       68.04      4.17 o 
  -2  -3  12       23.90       20.90      3.94 o 
  -1  -3  12      101.12       93.59      6.51 o 
   0  -3  12     1092.61     1036.70     21.70 o 
   1  -3  12     1499.60     1528.21     24.45 o 
   2  -3  12      176.12      124.04      7.42 o 
   3  -3  12        2.13        2.32      2.61 o 
   4  -3  12      246.90      203.25     10.05 o 
   5  -3  12       90.65      101.79     10.43 o 
   6  -3  12       51.23       23.16      6.62 o 
   7  -3  12      262.62      240.88     17.24 o 
   8  -3  12       11.29       10.15      7.36 o 
   9  -3  12       39.80       56.08     12.13 o 
  10  -3  12       18.88       21.89     10.52 o 
  -8  -2  12       89.97      109.71     11.38 o 
  -7  -2  12      107.13       93.78      6.70 o 
  -6  -2  12       13.99       12.42      2.72 o 
  -5  -2  12       54.76       50.13      4.38 o 
  -4  -2  12       12.61        8.25      2.30 o 
  -3  -2  12       20.60       19.16      2.76 o 
  -2  -2  12      183.03      157.59      5.47 o 
  -1  -2  12      672.55      692.23     10.72 o 
   0  -2  12        8.47        3.67      1.62 o 
   1  -2  12      314.30      290.33     10.58 o 
   2  -2  12       20.68        7.74      2.82 o 
   3  -2  12      478.07      481.83     13.80 o 
   4  -2  12      386.65      389.64      7.23 o 
   5  -2  12        0.98        1.25      1.95 o 
   6  -2  12      122.37      144.29     12.72 o 
   7  -2  12       24.85       19.23      7.16 o 
   8  -2  12       82.21       70.62     12.22 o 
   9  -2  12       26.65       15.22      8.46 o 
  10  -2  12       13.53       11.81      8.66 o 
  -9  -1  12       80.90      101.24     12.51 o 
  -8  -1  12       96.79       94.88     11.17 o 
  -7  -1  12        0.03       -0.81      2.81 o 
  -6  -1  12       29.35       21.24      3.40 o 
  -5  -1  12        9.76        6.89      2.40 o 
  -4  -1  12      227.67      191.97     10.38 o 
  -3  -1  12      833.93      757.35     25.51 o 
  -2  -1  12      487.22      517.12      9.66 o 
  -1  -1  12        1.01        0.76      1.49 o 
   0  -1  12      626.81      656.41     13.12 o 
   1  -1  12      515.88      485.26      8.12 o 
   2  -1  12       50.23       31.59      2.51 o 
   3  -1  12      126.81       92.56      3.73 o 
   4  -1  12      452.19      452.69     10.89 o 
   5  -1  12      290.61      238.26      9.77 o 
   6  -1  12      578.68      579.47     24.30 o 
   7  -1  12       11.45        5.61      2.76 o 
   8  -1  12        0.37       -0.62      2.92 o 
   9  -1  12       89.79       77.03     10.36 o 
  10  -1  12        2.89        3.26      7.69 o 
  11  -1  12        5.52        4.56      9.11 o 
  -9   0  12      150.97      239.05     18.07 o 
  -8   0  12        5.53        3.92      4.05 o 
  -7   0  12      147.45      177.93      8.90 o 
  -6   0  12       10.12        3.03      2.75 o 
  -5   0  12      165.11      155.52      9.18 o 
  -4   0  12      220.54      187.29     11.90 o 
  -3   0  12      170.51      177.95     10.50 o 
  -2   0  12        8.84        5.61      1.82 o 
  -1   0  12     1003.66      981.78     22.44 o 
   0   0  12      189.17      156.59      5.92 o 
   1   0  12     1856.05     1776.23     34.01 o 
   2   0  12       25.83       17.62      2.25 o 
   3   0  12       37.18       19.67      2.44 o 
   4   0  12      216.58      197.91     10.12 o 
   5   0  12      439.09      351.21     11.41 o 
   6   0  12      210.85      220.59      8.41 o 
   7   0  12       37.17       42.10      4.50 o 
   8   0  12       66.31       45.45      5.53 o 
   9   0  12       10.79        6.59      3.48 o 
  10   0  12      177.29      202.46     10.92 o 
  11   0  12       22.38       24.02      6.13 o 
  -9   1  12        0.03       -2.87      6.20 o 
  -8   1  12      148.13      161.09      9.37 o 
  -7   1  12       14.53       10.98      3.77 o 
  -6   1  12        0.01       -0.55      2.68 o 
  -5   1  12       14.59       13.28      3.31 o 
  -4   1  12       37.13       23.57      2.91 o 
  -3   1  12        9.87        7.63      2.15 o 
  -2   1  12        5.90        6.20      1.82 o 
  -1   1  12        2.84       -0.15      1.37 o 
   0   1  12        1.59        9.22      1.87 o 
   1   1  12      305.34      344.30      7.36 o 
   2   1  12       76.72       58.44      3.30 o 
   3   1  12       42.87       26.48      3.32 o 
   4   1  12       47.69       32.78      3.20 o 
   5   1  12      203.13      187.96      6.53 o 
   6   1  12       63.59       58.52      5.10 o 
   7   1  12       27.51       22.64      4.12 o 
   8   1  12      148.80      124.36      7.77 o 
   9   1  12      189.74      176.95     11.47 o 
  10   1  12        2.72        1.60      3.88 o 
  11   1  12      319.78      417.12     16.40 o 
  -9   2  12       38.49       47.27     11.15 o 
  -8   2  12       18.40       18.22      5.66 o 
  -7   2  12      140.78      125.46      7.87 o 
  -6   2  12      131.19      111.80      8.59 o 
  -5   2  12      592.27      534.86     20.92 o 
  -4   2  12        1.52        0.71      1.94 o 
  -3   2  12      736.76      725.28     11.37 o 
  -2   2  12      238.61      208.63      6.06 o 
  -1   2  12        7.29        4.61      1.60 o 
   0   2  12       60.82       74.50      3.63 o 
   1   2  12      288.79      294.24      6.84 o 
   2   2  12     1176.92     1180.24     13.81 o 
   3   2  12      225.52      180.73      5.84 o 
   4   2  12       41.26       27.56      2.99 o 
   5   2  12      366.58      330.16      8.56 o 
   6   2  12      659.26      667.75     12.63 o 
   7   2  12      682.85      667.78     16.66 o 
   8   2  12      166.76      156.14      8.76 o 
   9   2  12       13.56        6.85      4.08 o 
  10   2  12      160.24      161.74      9.95 o 
  11   2  12       53.30       56.06      7.76 o 
  -9   3  12        1.53        1.51      4.57 o 
  -8   3  12        5.32        5.59      4.75 o 
  -7   3  12       48.09       46.64      6.22 o 
  -6   3  12        0.03       -0.53      2.78 o 
  -5   3  12       37.27       32.55      4.71 o 
  -4   3  12     1092.04     1173.46     73.56 o 
  -3   3  12       14.97       15.15      2.39 o 
  -2   3  12      388.31      381.04      7.81 o 
  -1   3  12      158.19      129.34      4.66 o 
   0   3  12      394.12      383.12      7.87 o 
   1   3  12       79.12       31.64      2.66 o 
   2   3  12      203.41      207.84      5.96 o 
   3   3  12       71.73       81.92      3.98 o 
   4   3  12      133.29      104.80      4.80 o 
   5   3  12        0.72        1.20      1.87 o 
   6   3  12       91.57       80.83      6.49 o 
   7   3  12       73.71       70.44      6.34 o 
   8   3  12       88.17       65.60      6.83 o 
   9   3  12      400.84      426.90     15.09 o 
  10   3  12        1.06       -0.16      4.10 o 
  11   3  12      119.42      149.37     10.91 o 
  -8   4  12       14.19        6.21      7.24 o 
  -7   4  12       23.85       17.55      4.50 o 
  -6   4  12      205.11      189.86      9.54 o 
  -5   4  12       91.81       64.40      5.89 o 
  -4   4  12       69.45       60.93      5.59 o 
  -3   4  12      326.68      312.78     10.57 o 
  -2   4  12       27.83       29.92      2.79 o 
  -1   4  12       51.14       29.57      2.90 o 
   0   4  12        9.92        8.69      1.90 o 
   1   4  12        0.40        0.37      1.36 o 
   2   4  12      476.32      506.84      9.37 o 
   3   4  12      299.29      285.18      7.17 o 
   4   4  12      802.17      793.38     12.36 o 
   5   4  12      613.14      593.86     11.31 o 
   6   4  12      193.99      157.64      8.76 o 
   7   4  12       30.41       25.87      4.97 o 
   8   4  12       13.32        5.19      3.60 o 
   9   4  12       35.35       32.30      5.71 o 
  10   4  12      297.84      324.32     14.45 o 
  11   4  12       26.53       18.65      5.68 o 
  -8   5  12      117.16      126.41      9.32 o 
  -7   5  12        3.25        1.25      3.59 o 
  -6   5  12        0.53        0.54      3.35 o 
  -5   5  12       99.87      100.85      7.25 o 
  -4   5  12       64.65       72.29     10.38 o 
  -3   5  12       19.33       10.96      3.31 o 
  -2   5  12       93.77       70.67      5.41 o 
  -1   5  12       54.83       35.18      4.09 o 
   0   5  12      118.95       94.54      4.27 o 
   1   5  12       55.45       41.87      3.27 o 
   2   5  12        7.89       10.05      2.13 o 
   3   5  12      342.55      336.18      7.84 o 
   4   5  12      235.12      198.56      6.22 o 
   5   5  12      174.59      131.38      8.00 o 
   6   5  12       14.49        4.89      3.12 o 
   7   5  12      135.05      136.61     11.47 o 
   8   5  12       24.67       19.54      4.90 o 
   9   5  12       75.15       51.91      7.07 o 
  10   5  12        0.23       -0.95      4.21 o 
  11   5  12      118.74      130.47     10.76 o 
  -8   6  12      103.76      111.70      9.71 o 
  -7   6  12       91.00      101.99      8.72 o 
  -6   6  12        6.83        1.35      3.63 o 
  -5   6  12       70.47       69.22      7.33 o 
  -4   6  12      166.59      130.57     10.32 o 
  -3   6  12      205.25      196.96      9.58 o 
  -2   6  12        8.20        4.16      2.79 o 
  -1   6  12       33.51       18.57      3.72 o 
   0   6  12        1.11        0.82      1.68 o 
   1   6  12      981.11     1001.02     13.68 o 
   2   6  12      385.16      339.19      8.16 o 
   3   6  12       11.48       10.23      2.30 o 
   4   6  12      264.24      278.01      7.38 o 
   5   6  12     1077.06     1102.14     23.11 o 
   6   6  12       21.60       16.37      4.24 o 
   7   6  12        0.78        0.47      3.54 o 
   8   6  12      139.76      123.16      8.93 o 
   9   6  12       17.31       19.72      5.62 o 
  10   6  12      168.73      199.99     12.28 o 
  -8   7  12       88.33       69.64      9.03 o 
  -7   7  12      129.60      142.87     10.32 o 
  -6   7  12       52.25       32.74      6.27 o 
  -5   7  12       35.71       36.93      8.90 o 
  -4   7  12      245.57      238.85     11.26 o 
  -3   7  12      114.47      128.53      8.26 o 
  -2   7  12        0.26        0.77      2.87 o 
  -1   7  12      291.95      265.76     12.86 o 
   0   7  12      383.78      373.21     11.91 o 
   1   7  12     1710.91     1747.65     18.61 o 
   2   7  12        6.08        3.33      2.13 o 
   3   7  12      229.76      238.99     10.01 o 
   4   7  12       55.99       35.79      5.74 o 
   5   7  12       70.79       42.20      6.03 o 
   6   7  12        4.16        0.99      3.19 o 
   7   7  12      457.74      475.81     17.18 o 
   8   7  12        7.22        5.02      4.46 o 
   9   7  12       26.26       14.47      5.50 o 
  10   7  12        0.15        0.19      4.83 o 
  -7   8  12        4.23        1.37      4.59 o 
  -6   8  12       12.15        4.05      4.71 o 
  -5   8  12       83.14       84.48      8.53 o 
  -4   8  12        7.37        4.23      3.53 o 
  -3   8  12      171.06      160.13     11.21 o 
  -2   8  12      144.06      119.20      8.17 o 
  -1   8  12      238.13      191.22      9.60 o 
   0   8  12      382.67      366.53     12.52 o 
   1   8  12       37.32       26.54      3.17 o 
   2   8  12      837.25      800.14     18.21 o 
   3   8  12      113.55      121.69      5.46 o 
   4   8  12       88.27       97.00      6.24 o 
   5   8  12        6.19        4.79      3.55 o 
   6   8  12       11.26        9.47      4.24 o 
   7   8  12        0.46        2.09      4.09 o 
   8   8  12       16.29       11.67      5.21 o 
   9   8  12        5.66        1.67      4.64 o 
  10   8  12       63.51       71.37      9.29 o 
  -7   9  12       33.50       33.00      6.88 o 
  -6   9  12        6.81        1.71      4.78 o 
  -5   9  12        9.09        4.73      4.71 o 
  -4   9  12      232.82      266.24     13.34 o 
  -3   9  12      166.08      147.00      9.75 o 
  -2   9  12       45.24       22.52      4.98 o 
  -1   9  12       11.74       13.19      4.08 o 
   0   9  12      131.18      111.36      7.67 o 
   1   9  12       73.88       52.54      5.85 o 
   2   9  12       13.58        9.09      2.76 o 
   3   9  12       94.66       96.10      6.08 o 
   4   9  12       36.30       18.52      4.11 o 
   5   9  12       19.23        7.97      4.27 o 
   6   9  12        0.94       -0.19      3.95 o 
   7   9  12       38.86       37.92      6.75 o 
   8   9  12        5.16        1.18      4.55 o 
   9   9  12        3.70       -0.35      4.65 o 
  -6  10  12        3.99        1.26      5.33 o 
  -5  10  12       43.60       35.06      7.12 o 
  -4  10  12       76.57       88.65      9.25 o 
  -3  10  12      657.68      649.31     21.47 o 
  -2  10  12       28.80       22.28      5.18 o 
  -1  10  12       17.91        8.15      4.11 o 
   0  10  12       63.08       56.91      6.77 o 
   1  10  12       18.02       13.31      4.13 o 
   2  10  12       52.85       52.77      5.55 o 
   3  10  12      164.11      157.28      9.44 o 
   4  10  12       24.65       10.94      3.91 o 
   5  10  12       29.66       18.34      5.28 o 
   6  10  12      298.19      361.98     15.77 o 
   7  10  12        0.17       -1.86      4.44 o 
   8  10  12       10.96        7.73      5.53 o 
   9  10  12        0.18        1.26      5.11 o 
  -5  11  12       24.43       17.47      6.60 o 
  -4  11  12      246.50      229.82     13.55 o 
  -3  11  12        2.24       -0.38      4.44 o 
  -2  11  12       20.47       12.51      5.16 o 
  -1  11  12        4.81       -2.88      3.80 o 
   0  11  12       15.64       12.13      4.59 o 
   1  11  12       19.99       18.16      4.85 o 
   2  11  12      226.12      214.37     10.45 o 
   3  11  12       36.45       41.56     10.50 o 
   4  11  12        8.51        4.73      4.30 o 
   5  11  12       15.86       27.89      6.12 o 
   6  11  12       62.47       50.81      7.73 o 
   7  11  12       26.18       25.62      6.80 o 
   8  11  12       49.96       49.83      8.81 o 
  -4  12  12       19.14       11.85      5.92 o 
  -3  12  12      206.05      253.67     14.44 o 
  -2  12  12       53.27       49.54      8.12 o 
  -1  12  12      144.34      148.20     10.58 o 
   0  12  12       71.41       54.53      7.85 o 
   1  12  12        0.97        5.12      4.47 o 
   2  12  12      366.26      403.06     25.89 o 
   3  12  12       14.45        8.92      7.20 o 
   4  12  12       34.38       22.86      9.48 o 
   5  12  12        0.88       -2.75      4.69 o 
   6  12  12      169.81      189.22     12.54 o 
   7  12  12        3.09        6.81      5.66 o 
  -3  13  12        0.00        3.55      5.68 o 
  -2  13  12       29.02       38.21     10.38 o 
  -1  13  12       38.82       28.94      6.77 o 
   0  13  12       25.58       14.72      5.41 o 
   1  13  12       17.18        6.22      5.23 o 
   2  13  12        2.70       -6.08      6.28 o 
   3  13  12       75.01       94.85     15.49 o 
   4  13  12        0.14       -5.19      7.01 o 
   5  13  12       66.68       66.85     13.87 o 
   6  13  12        0.19        1.26      5.60 o 
  -2  14  12       29.81       22.02      7.38 o 
  -1  14  12       22.39       16.48      6.85 o 
   0  14  12       30.02       38.37      7.39 o 
   1  14  12        4.89       10.45      9.10 o 
   2  14  12       98.21      117.90     17.85 o 
   3  14  12       46.53       31.48     11.53 o 
   4  14  12        1.02       -1.32      8.52 o 
  -1 -11  13       15.70       23.59      8.75 o 
   0 -11  13        0.27        1.66      7.02 o 
   1 -11  13       27.61       21.63      8.42 o 
   2 -11  13        0.25       -0.96      6.78 o 
   3 -11  13       61.24       74.04     13.12 o 
  -3 -10  13        2.28        2.08      6.15 o 
  -2 -10  13       36.06       30.93     10.01 o 
  -1 -10  13       22.91       12.52      7.32 o 
   0 -10  13       13.38       14.97      8.02 o 
   1 -10  13       17.71        2.15      6.09 o 
   2 -10  13      228.07      231.30     18.37 o 
   3 -10  13       13.28       32.02      9.76 o 
   4 -10  13        8.95        6.70      7.22 o 
   5 -10  13       64.53       79.25     12.96 o 
  -4  -9  13        5.10        5.28      6.78 o 
  -3  -9  13       91.03      111.28     13.49 o 
  -2  -9  13        4.71        3.43      5.91 o 
  -1  -9  13       87.05       82.89     13.10 o 
   0  -9  13       20.99       13.65      7.29 o 
   1  -9  13        1.13        7.92      5.93 o 
   2  -9  13       75.40       71.02     12.15 o 
   3  -9  13      192.16      246.93     18.53 o 
   4  -9  13      226.17      251.50     18.75 o 
   5  -9  13        7.04       14.48      7.31 o 
   6  -9  13       17.91       11.88      7.93 o 
  -5  -8  13       75.53       45.07     10.96 o 
  -4  -8  13        1.40        3.17      5.10 o 
  -3  -8  13        3.58        5.79      4.71 o 
  -2  -8  13      408.91      507.66     50.09 o 
  -1  -8  13       51.78       52.54      7.81 o 
   0  -8  13       53.26       64.13     10.86 o 
   1  -8  13       12.43       10.37      6.16 o 
   2  -8  13      517.36      545.86     25.95 o 
   3  -8  13       50.67       27.33      8.38 o 
   4  -8  13       18.48        3.70      5.78 o 
   5  -8  13       70.18       40.13      9.81 o 
   6  -8  13        0.01        7.33      7.06 o 
   7  -8  13      292.81      342.14     22.97 o 
  -6  -7  13        3.70        1.69      6.90 o 
  -5  -7  13      171.19      219.64     12.98 o 
  -4  -7  13       47.14       35.66      6.56 o 
  -3  -7  13       18.75       10.54      4.58 o 
  -2  -7  13        3.58        4.98      4.43 o 
  -1  -7  13       49.93       26.64      5.80 o 
   0  -7  13      214.65      163.55     13.44 o 
   1  -7  13       32.06       15.07      6.29 o 
   2  -7  13       40.05       41.54      9.05 o 
   3  -7  13        1.46        0.20      5.09 o 
   4  -7  13      135.87      110.72     12.25 o 
   5  -7  13       35.11       31.76      9.02 o 
   6  -7  13       20.80       17.61      7.02 o 
   7  -7  13        0.10       -1.15      6.17 o 
   8  -7  13       51.11       78.63     14.33 o 
  -7  -6  13        2.40        0.58      7.82 o 
  -6  -6  13       69.54       52.71     11.35 o 
  -5  -6  13       96.14      111.62      9.62 o 
  -4  -6  13      203.35      186.53     11.00 o 
  -3  -6  13      172.25      121.03      8.91 o 
  -2  -6  13      628.65      629.66     31.84 o 
  -1  -6  13      104.99      106.25      8.38 o 
   0  -6  13      140.45       93.47      7.99 o 
   1  -6  13       62.40       55.48      7.03 o 
   2  -6  13      183.22      173.87     13.97 o 
   3  -6  13      101.24      115.30     11.71 o 
   4  -6  13       63.05       76.73     11.05 o 
   5  -6  13        3.89        5.44      5.56 o 
   6  -6  13       45.47       57.81     10.67 o 
   7  -6  13      461.45      587.83     28.11 o 
   8  -6  13      115.73      138.55     15.14 o 
   9  -6  13       79.85      111.27     16.64 o 
  -7  -5  13       85.79       76.54     13.92 o 
  -6  -5  13        1.74       -3.42      4.18 o 
  -5  -5  13       32.63       14.71      5.05 o 
  -4  -5  13        0.20        3.04      3.80 o 
  -3  -5  13      197.90      223.82     18.80 o 
  -2  -5  13        4.69        2.05      3.29 o 
  -1  -5  13     1102.57     1305.75     45.00 o 
   0  -5  13        0.67        3.37      3.13 o 
   1  -5  13      199.70      190.66     10.45 o 
   2  -5  13       42.47       20.68      4.65 o 
   3  -5  13        3.13       -1.11      3.59 o 
   4  -5  13      120.25      123.65     12.03 o 
   5  -5  13       83.65      108.27     11.74 o 
   6  -5  13      305.37      276.51     18.88 o 
   7  -5  13      128.10      112.87     13.06 o 
   8  -5  13      462.19      498.78     27.12 o 
   9  -5  13       19.42       17.63      8.85 o 
  -7  -4  13        0.31       -6.55      6.19 o 
  -6  -4  13      329.92      442.48     31.76 o 
  -5  -4  13       66.95       44.17      6.32 o 
  -4  -4  13        1.44        1.74      3.26 o 
  -3  -4  13        0.49        3.60      3.08 o 
  -2  -4  13      326.06      349.80     24.80 o 
  -1  -4  13      199.98      130.44      8.23 o 
   0  -4  13     1179.03     1286.88     24.54 o 
   1  -4  13        0.91        0.52      2.79 o 
   2  -4  13        0.32        0.66      2.80 o 
   3  -4  13      449.17      456.63     15.38 o 
   4  -4  13        9.09        2.05      4.32 o 
   5  -4  13       60.01       68.54      9.75 o 
   6  -4  13       87.86       77.31     11.41 o 
   7  -4  13      222.18      293.29     19.64 o 
   8  -4  13        1.84        2.10      7.13 o 
   9  -4  13       30.62       20.88      9.86 o 
  10  -4  13        9.92       18.97     10.81 o 
  -7  -3  13      146.17      145.85     14.74 o 
  -6  -3  13       63.40       57.86      7.57 o 
  -5  -3  13        2.38       -0.12      3.17 o 
  -4  -3  13        9.02        2.28      2.92 o 
  -3  -3  13      334.99      336.02     14.33 o 
  -2  -3  13      658.23      663.91     24.78 o 
  -1  -3  13      103.76      116.60      7.35 o 
   0  -3  13      287.78      231.25     10.04 o 
   1  -3  13      518.77      531.67     15.14 o 
   2  -3  13        4.61        5.27      3.01 o 
   3  -3  13      378.95      334.80     12.70 o 
   4  -3  13      145.48      134.50      9.24 o 
   5  -3  13       38.72       17.12      6.06 o 
   6  -3  13      125.44      123.98     12.05 o 
   7  -3  13       38.78       37.16      8.63 o 
   8  -3  13      605.86      738.70     31.94 o 
   9  -3  13       89.17       93.12     14.99 o 
  10  -3  13        0.76        4.27      8.87 o 
  -8  -2  13        7.79       12.39      7.52 o 
  -7  -2  13        4.38        3.45      3.85 o 
  -6  -2  13      320.66      348.62     14.14 o 
  -5  -2  13      147.88      160.03     13.42 o 
  -4  -2  13       30.11       17.83      3.14 o 
  -3  -2  13      374.88      369.58     13.67 o 
  -2  -2  13      374.39      354.48      8.41 o 
  -1  -2  13      390.04      368.31     13.01 o 
   0  -2  13       21.66       13.86      3.44 o 
   1  -2  13      214.34      206.44      9.07 o 
   2  -2  13      426.18      406.24     16.73 o 
   3  -2  13      167.81      144.45      8.06 o 
   4  -2  13     1483.92     1646.84     31.17 o 
   5  -2  13       30.90        8.66      4.95 o 
   6  -2  13        3.28        1.84      4.42 o 
   7  -2  13        4.32        2.60      5.53 o 
   8  -2  13      110.96      105.91     12.98 o 
   9  -2  13        3.70       -1.71      7.15 o 
  10  -2  13        0.36        2.00      7.05 o 
  -8  -1  13        8.62        9.84      6.65 o 
  -7  -1  13       94.14      146.95     12.27 o 
  -6  -1  13        3.96        2.05      2.71 o 
  -5  -1  13       10.71        3.28      2.37 o 
  -4  -1  13       93.75       62.43      4.14 o 
  -3  -1  13      108.73      108.70      7.21 o 
  -2  -1  13      389.70      340.66      8.19 o 
  -1  -1  13       56.73       49.50      3.45 o 
   0  -1  13        3.34        1.83      1.63 o 
   1  -1  13       30.11       26.01      3.62 o 
   2  -1  13     1130.04     1088.04     29.26 o 
   3  -1  13     1243.61     1167.45     28.45 o 
   4  -1  13      421.09      409.36     13.02 o 
   5  -1  13      623.28      687.93     11.48 o 
   6  -1  13      135.17      115.75      6.04 o 
   7  -1  13       10.49        3.53      4.95 o 
   8  -1  13      235.74      236.53     18.54 o 
   9  -1  13        0.60       -0.31      6.63 o 
  10  -1  13        2.77        3.22      6.89 o 
  -8   0  13        2.16        5.79      4.36 o 
  -7   0  13        5.01        2.80      3.30 o 
  -6   0  13       28.54       14.47      4.54 o 
  -5   0  13       52.67       44.79      4.24 o 
  -4   0  13      105.37      101.84      5.00 o 
  -3   0  13      240.27      227.30      6.89 o 
  -2   0  13      929.31      970.86     13.63 o 
  -1   0  13        4.40        5.99      1.92 o 
   0   0  13       79.69       75.30      3.90 o 
   1   0  13      318.88      273.70      6.86 o 
   2   0  13      696.73      654.34     25.47 o 
   3   0  13      808.43      784.61     11.67 o 
   4   0  13      165.28      129.17      5.11 o 
   5   0  13      609.15      590.42     11.19 o 
   6   0  13       75.37       70.82      5.29 o 
   7   0  13        0.52        0.50      2.61 o 
   8   0  13        3.90        2.85      4.68 o 
   9   0  13        6.24        3.07      3.60 o 
  10   0  13        0.48        1.22      6.85 o 
  11   0  13      163.75      213.55     20.76 o 
  -8   1  13       81.78       82.93      7.45 o 
  -7   1  13      350.54      350.66     23.44 o 
  -6   1  13      117.71      133.55      7.74 o 
  -5   1  13       31.95       20.96      3.97 o 
  -4   1  13       40.65       43.46      3.95 o 
  -3   1  13       93.73       62.90      3.81 o 
  -2   1  13       46.07       29.56      3.08 o 
  -1   1  13      310.06      261.49      7.10 o 
   0   1  13      158.55      138.48      5.05 o 
   1   1  13       74.52       42.50      3.06 o 
   2   1  13      484.47      488.09      9.26 o 
   3   1  13      477.70      466.63      9.41 o 
   4   1  13      455.09      463.63      9.68 o 
   5   1  13       29.22       24.31      3.21 o 
   6   1  13        0.01       -0.68      2.16 o 
   7   1  13       89.36       70.90      5.99 o 
   8   1  13       43.00       29.56      4.83 o 
   9   1  13        6.86        1.33      3.66 o 
  10   1  13       36.52       21.70      5.43 o 
  11   1  13       40.96       45.42      7.19 o 
  -8   2  13       76.61       89.51      7.90 o 
  -7   2  13        2.99        5.93      3.76 o 
  -6   2  13      476.24      574.42     23.68 o 
  -5   2  13        0.19        1.63      2.57 o 
  -4   2  13       76.86       61.19      5.91 o 
  -3   2  13      212.32      168.73      5.88 o 
  -2   2  13     1003.82     1044.38     13.65 o 
  -1   2  13       37.40       10.88      2.11 o 
   0   2  13      302.16      274.92      7.02 o 
   1   2  13      233.06      160.01      5.33 o 
   2   2  13     1363.17     1331.26     15.30 o 
   3   2  13      973.54      930.84     13.41 o 
   4   2  13      394.87      372.73      8.95 o 
   5   2  13      183.61      156.01      6.25 o 
   6   2  13       50.22       36.03      4.04 o 
   7   2  13      348.21      354.10     12.44 o 
   8   2  13        0.00        1.20      3.00 o 
   9   2  13      144.99      152.73     12.88 o 
  10   2  13       19.07       17.50      7.70 o 
  11   2  13       11.89        9.97      5.16 o 
  -8   3  13       28.14       16.57      5.35 o 
  -7   3  13      150.99      164.53      9.49 o 
  -6   3  13       38.75       21.57      4.40 o 
  -5   3  13      206.43      189.18     11.15 o 
  -4   3  13      128.57      108.12      6.74 o 
  -3   3  13      146.19      148.63      7.40 o 
  -2   3  13      120.44      108.95      4.61 o 
  -1   3  13      230.50      216.86      6.17 o 
   0   3  13        1.31        2.16      1.52 o 
   1   3  13      470.45      556.33      9.82 o 
   2   3  13       44.46       37.62      3.11 o 
   3   3  13      182.56      172.92      5.89 o 
   4   3  13        1.58        3.12      1.92 o 
   5   3  13      728.68      723.23     17.05 o 
   6   3  13      340.69      310.52     11.89 o 
   7   3  13       32.99       26.19      4.91 o 
   8   3  13      594.51      623.36     20.57 o 
   9   3  13       25.07       18.91      4.83 o 
  10   3  13       14.44       12.83      5.01 o 
  11   3  13        0.27        2.32      4.96 o 
  -8   4  13       60.52       51.42      7.08 o 
  -7   4  13       45.31       39.38      5.92 o 
  -6   4  13       13.51        5.91      3.66 o 
  -5   4  13        4.05        8.92      3.68 o 
  -4   4  13        5.59        0.73      2.78 o 
  -3   4  13       30.93       22.48      4.53 o 
  -2   4  13     1465.60     1467.67     28.80 o 
  -1   4  13        2.64        0.80      1.54 o 
   0   4  13      346.22      295.49      7.31 o 
   1   4  13        1.53        0.22      1.38 o 
   2   4  13      138.68      130.08      5.09 o 
   3   4  13     1418.26     1446.57     17.01 o 
   4   4  13      252.43      245.48      7.28 o 
   5   4  13       38.81       20.94      3.21 o 
   6   4  13      173.34      140.33      8.54 o 
   7   4  13      855.00      857.80     20.69 o 
   8   4  13       74.92       65.84      7.33 o 
   9   4  13      221.86      260.04     12.61 o 
  10   4  13        4.40        2.32      4.59 o 
  11   4  13        7.95        6.65      5.13 o 
  -8   5  13       40.90       49.72      7.27 o 
  -7   5  13       11.51       13.93      4.76 o 
  -6   5  13       38.76       37.51      5.72 o 
  -5   5  13       90.81       82.01      7.12 o 
  -4   5  13        4.99        4.64      3.29 o 
  -3   5  13      697.69      678.45     16.62 o 
  -2   5  13        2.81        6.43      2.82 o 
  -1   5  13     1396.53     1485.25     22.39 o 
   0   5  13       99.52       81.11      4.13 o 
   1   5  13        3.34        2.74      1.83 o 
   2   5  13      924.53      892.84     13.10 o 
   3   5  13      300.72      242.68      7.00 o 
   4   5  13      618.93      644.07     11.49 o 
   5   5  13       74.40       57.57      6.38 o 
   6   5  13       37.36       31.38      5.17 o 
   7   5  13        0.17       -1.98      3.15 o 
   8   5  13      288.77      317.39     13.61 o 
   9   5  13        1.38       -0.98      3.80 o 
  10   5  13        7.58        5.00      4.66 o 
  -8   6  13        0.00       -1.16      4.81 o 
  -7   6  13        8.15        1.13      4.04 o 
  -6   6  13      294.53      303.08     13.24 o 
  -5   6  13      105.82       83.02     12.55 o 
  -4   6  13      859.69      885.40     20.54 o 
  -3   6  13      179.34      166.74      8.91 o 
  -2   6  13      263.23      257.63     10.22 o 
  -1   6  13      134.99      135.36      7.46 o 
   0   6  13        3.50        4.37      2.07 o 
   1   6  13      117.26       84.50      4.49 o 
   2   6  13      391.90      406.17      9.20 o 
   3   6  13     1143.68     1253.50     15.83 o 
   4   6  13       13.45       10.42      2.36 o 
   5   6  13       87.47       77.86      7.15 o 
   6   6  13       22.65        7.82      4.08 o 
   7   6  13      211.93      183.68     10.65 o 
   8   6  13       79.68       63.70      7.93 o 
   9   6  13       84.05       76.53      8.62 o 
  10   6  13        1.50        8.54      5.13 o 
  -7   7  13       79.36       83.99      8.93 o 
  -6   7  13        8.41        6.88      4.38 o 
  -5   7  13        2.62        2.71      3.73 o 
  -4   7  13       25.88       10.94      4.25 o 
  -3   7  13      160.71      125.34      8.34 o 
  -2   7  13       16.90        7.30      3.33 o 
  -1   7  13      132.48      148.89      8.31 o 
   0   7  13      153.04      115.53      7.04 o 
   1   7  13      796.11      846.95     13.30 o 
   2   7  13      575.57      527.15     10.76 o 
   3   7  13      504.21      517.90     15.37 o 
   4   7  13      378.80      360.44      8.04 o 
   5   7  13      223.58      217.98     11.01 o 
   6   7  13       18.33       11.40      4.55 o 
   7   7  13       12.59        5.68      4.20 o 
   8   7  13      496.88      550.80     19.24 o 
   9   7  13        4.06        2.70      4.34 o 
  10   7  13        3.60        2.40      5.08 o 
  -7   8  13       15.19       18.99      6.21 o 
  -6   8  13      106.84      141.00     10.50 o 
  -5   8  13        4.98        3.00      4.26 o 
  -4   8  13      216.71      230.59     11.82 o 
  -3   8  13      181.32      146.95      9.21 o 
  -2   8  13      419.50      434.61     14.76 o 
  -1   8  13      152.40      126.72      8.01 o 
   0   8  13      207.49      227.88     10.12 o 
   1   8  13        1.07       -0.95      2.43 o 
   2   8  13      222.42      208.22      7.13 o 
   3   8  13      303.22      310.62      8.64 o 
   4   8  13      211.76      186.77     10.24 o 
   5   8  13       76.38       64.23      7.61 o 
   6   8  13        1.93        2.50      3.86 o 
   7   8  13       13.19        4.59      4.23 o 
   8   8  13       27.37       17.60      5.64 o 
   9   8  13        6.78        7.65      5.05 o 
  -6   9  13        1.08        1.03      4.68 o 
  -5   9  13       61.46       46.53      7.30 o 
  -4   9  13        1.41        1.76      3.91 o 
  -3   9  13      110.85      109.75      8.96 o 
  -2   9  13        0.80        1.43      3.41 o 
  -1   9  13      173.00      155.81      9.23 o 
   0   9  13      174.41      147.32      8.62 o 
   1   9  13       75.27       67.34      6.17 o 
   2   9  13      573.35      568.44     11.81 o 
   3   9  13      138.74      124.36      5.81 o 
   4   9  13      341.99      365.39     14.35 o 
   5   9  13        0.14        1.88      3.66 o 
   6   9  13       86.71       81.38      8.84 o 
   7   9  13       19.48       23.46      6.13 o 
   8   9  13       17.06       19.33      6.40 o 
   9   9  13        5.55        4.15      5.14 o 
  -6  10  13       19.97        9.73      5.67 o 
  -5  10  13        0.51        1.83      4.63 o 
  -4  10  13        0.61       -0.34      3.95 o 
  -3  10  13        0.00       -3.55      4.04 o 
  -2  10  13      334.03      314.95     13.99 o 
  -1  10  13       45.56       30.21      5.63 o 
   0  10  13       54.81       48.39      6.34 o 
   1  10  13      125.00      113.99      7.73 o 
   2  10  13       53.19       33.47      5.22 o 
   3  10  13      461.14      507.10     16.51 o 
   4  10  13        1.88        1.40      3.97 o 
   5  10  13      406.48      403.28     16.41 o 
   6  10  13        8.10       10.01      5.11 o 
   7  10  13      127.75      172.56     13.30 o 
   8  10  13        6.45        2.29      5.44 o 
  -5  11  13      182.58      231.99     14.20 o 
  -4  11  13        4.51        1.91      5.30 o 
  -3  11  13       60.58       53.08      8.19 o 
  -2  11  13       34.23       19.42      5.78 o 
  -1  11  13      110.71      131.10      9.61 o 
   0  11  13        0.01       -0.23      3.64 o 
   1  11  13      239.83      251.01     11.81 o 
   2  11  13        0.73       -0.47      3.34 o 
   3  11  13        1.10        2.94      6.20 o 
   4  11  13        7.41        7.88      3.86 o 
   5  11  13       19.65       13.63      5.43 o 
   6  11  13        1.67        1.36      4.69 o 
   7  11  13       17.20       10.67      6.02 o 
   8  11  13       41.96       46.06      8.61 o 
  -4  12  13        4.49        0.34      5.68 o 
  -3  12  13        0.20        0.90      4.67 o 
  -2  12  13      126.19      123.72     10.72 o 
  -1  12  13        8.87       13.48      5.59 o 
   0  12  13      153.11      166.79     10.91 o 
   1  12  13        6.32       11.80      4.66 o 
   2  12  13       25.34       22.02      8.91 o 
   3  12  13        5.19       -1.52      6.46 o 
   4  12  13       69.51       75.81     13.76 o 
   5  12  13       16.83        5.58      5.09 o 
   6  12  13        4.65        4.49      5.62 o 
   7  12  13      205.34      247.47     14.91 o 
  -3  13  13        7.88        2.72      5.67 o 
  -2  13  13        0.80        0.87      5.33 o 
  -1  13  13       42.71       34.10      7.92 o 
   0  13  13        3.41        2.46      4.87 o 
   1  13  13       26.31       23.29      6.27 o 
   2  13  13       15.37        5.56      8.16 o 
   3  13  13       39.22       27.55     10.47 o 
   4  13  13       44.57       38.43     12.07 o 
   5  13  13        2.26        1.43      7.48 o 
   6  13  13       67.04      114.88     12.35 o 
  -1  14  13       16.49        7.83      6.13 o 
   0  14  13      178.05      234.24     13.58 o 
   1  14  13       17.34        9.23      8.21 o 
   2  14  13        0.22        0.48      7.84 o 
   3  14  13      103.31       96.89     17.02 o 
   4  14  13        1.72       -1.36      7.69 o 
  -2 -10  14       12.64        5.78      6.77 o 
  -1 -10  14       81.01       94.37     13.87 o 
   0 -10  14        2.55        1.63      6.55 o 
   1 -10  14      394.50      436.81     25.52 o 
   2 -10  14        4.07        0.10      6.15 o 
   3 -10  14       51.15       82.11     13.58 o 
   4 -10  14        3.50        1.58      7.32 o 
  -4  -9  14       10.77       15.65      6.84 o 
  -3  -9  14        2.76        0.62      6.01 o 
  -2  -9  14        1.97        0.48      5.98 o 
  -1  -9  14        2.21        3.08      5.98 o 
   0  -9  14      377.91      436.40     24.88 o 
   1  -9  14        6.35        8.13      6.72 o 
   2  -9  14       67.00       63.61     11.72 o 
   3  -9  14        5.34        3.55      6.27 o 
   4  -9  14        1.49       -1.61      6.44 o 
   5  -9  14       10.70        1.43      7.31 o 
   6  -9  14        4.31       11.39      8.18 o 
  -5  -8  14       38.84       39.81     11.58 o 
  -4  -8  14        2.10       -0.73      5.11 o 
  -3  -8  14        4.01       -1.63      4.50 o 
  -2  -8  14       41.16       25.13      6.37 o 
  -1  -8  14      356.11      365.24     26.70 o 
   0  -8  14        3.06        0.46      5.04 o 
   1  -8  14       76.32       70.14     11.61 o 
   2  -8  14       31.16       17.01      7.19 o 
   3  -8  14      139.96      115.98     13.25 o 
   4  -8  14       28.97       27.15      8.68 o 
   5  -8  14        3.92       -1.13      6.38 o 
   6  -8  14      142.72      152.84     15.32 o 
   7  -8  14       27.22       39.38     10.97 o 
  -5  -7  14      185.75      196.97     12.56 o 
  -4  -7  14       70.48       64.10      8.51 o 
  -3  -7  14       68.83       76.58      8.52 o 
  -2  -7  14       28.79       19.01      5.56 o 
  -1  -7  14       62.23       66.39      8.24 o 
   0  -7  14      241.12      254.12     13.48 o 
   1  -7  14        5.03        2.11      4.43 o 
   2  -7  14      297.98      268.88     18.29 o 
   3  -7  14       51.56       44.75      9.57 o 
   4  -7  14       15.52       14.64      6.95 o 
   5  -7  14      144.06      181.21     16.20 o 
   6  -7  14        5.67       -0.64      5.63 o 
   7  -7  14       50.95       65.94     12.60 o 
   8  -7  14        4.71       13.39      8.33 o 
  -6  -6  14        1.57       -0.38      6.85 o 
  -5  -6  14      320.37      338.95     15.77 o 
  -4  -6  14      239.99      194.12     11.43 o 
  -3  -6  14      272.28      213.76     13.95 o 
  -2  -6  14       26.04       21.51      5.52 o 
  -1  -6  14       24.30       36.50      6.19 o 
   0  -6  14      217.67      210.97     11.70 o 
   1  -6  14       10.56       10.91      4.19 o 
   2  -6  14        3.16        2.57      3.87 o 
   3  -6  14      205.49      206.15     15.57 o 
   4  -6  14        7.73        5.51      5.30 o 
   5  -6  14        0.67        2.43      5.57 o 
   6  -6  14      155.14      201.26     16.72 o 
   7  -6  14       38.55       53.70     11.17 o 
   8  -6  14      177.17      187.96     18.38 o 
  -7  -5  14        7.47        9.19      8.45 o 
  -6  -5  14        1.55        3.31      4.85 o 
  -5  -5  14       31.97       30.68      6.22 o 
  -4  -5  14      209.41      263.38     12.59 o 
  -3  -5  14        6.52        3.30      3.40 o 
  -2  -5  14        0.93        2.19      3.55 o 
  -1  -5  14        4.99        2.03      3.36 o 
   0  -5  14       73.31       72.77      7.46 o 
   1  -5  14      215.33      172.05     10.11 o 
   2  -5  14       66.02       52.22      6.84 o 
   3  -5  14        9.58        8.70      4.03 o 
   4  -5  14        2.64        3.90      4.66 o 
   5  -5  14      273.60      256.20     17.65 o 
   6  -5  14      189.37      201.95     16.49 o 
   7  -5  14       50.81       37.65      9.77 o 
   8  -5  14        2.46        4.76      7.76 o 
   9  -5  14      130.88      180.18     18.82 o 
  -7  -4  14       19.26       12.02      8.72 o 
  -6  -4  14       23.46       24.71      6.13 o 
  -5  -4  14      233.52      273.19     27.98 o 
  -4  -4  14      200.95      220.85     17.16 o 
  -3  -4  14        0.02       -0.11      3.06 o 
  -2  -4  14       69.37       39.71      8.22 o 
  -1  -4  14      177.27      152.80      8.93 o 
   0  -4  14      197.82      162.99      9.22 o 
   1  -4  14      269.37      204.79     10.38 o 
   2  -4  14       29.56       12.88      4.10 o 
   3  -4  14       39.16       28.84      5.36 o 
   4  -4  14      393.32      484.52     23.32 o 
   5  -4  14       24.79        5.23      4.63 o 
   6  -4  14       93.56      100.83     11.97 o 
   7  -4  14       51.41       28.28      8.51 o 
   8  -4  14       29.15       23.07      8.74 o 
   9  -4  14       21.36       24.40     10.92 o 
  -6  -3  14       35.50       28.84      5.91 o 
  -5  -3  14       71.53       67.09      7.31 o 
  -4  -3  14       15.58        5.53      3.49 o 
  -3  -3  14       75.68       51.14      9.10 o 
  -2  -3  14      138.61      142.76      9.53 o 
  -1  -3  14       35.79       38.34      5.35 o 
   0  -3  14      565.52      589.51     16.30 o 
   1  -3  14       89.53       74.48      8.63 o 
   2  -3  14      190.02      192.08      9.77 o 
   3  -3  14        5.16        0.61      2.81 o 
   4  -3  14        3.05        0.73      2.95 o 
   5  -3  14      448.49      580.89     24.65 o 
   6  -3  14      124.36      124.99     12.48 o 
   7  -3  14      121.44      126.30     13.58 o 
   8  -3  14       11.56        9.70      7.50 o 
   9  -3  14      142.53      165.97     17.55 o 
  10  -3  14       45.65       49.25     12.82 o 
  -7  -2  14        7.17        4.65      5.89 o 
  -6  -2  14        0.19       -1.18      2.96 o 
  -5  -2  14      129.77      133.14     10.28 o 
  -4  -2  14       34.14       33.06      5.73 o 
  -3  -2  14       19.58       18.10      5.16 o 
  -2  -2  14        0.27        0.57      2.47 o 
  -1  -2  14      305.46      339.18     18.81 o 
   0  -2  14        4.37       -0.18      2.32 o 
   1  -2  14     1322.46     1428.98     24.53 o 
   2  -2  14      124.18      131.08     13.24 o 
   3  -2  14      942.86     1000.81     21.28 o 
   4  -2  14      458.74      429.49     17.91 o 
   5  -2  14      419.12      415.18     15.04 o 
   6  -2  14      419.79      375.71     21.23 o 
   7  -2  14       81.23       99.88     13.09 o 
   8  -2  14       24.16       26.00      8.56 o 
   9  -2  14       65.54       82.10     14.36 o 
  10  -2  14      162.26      182.34     18.79 o 
  -8  -1  14        3.75        7.48      6.75 o 
  -7  -1  14       36.29       29.41      5.44 o 
  -6  -1  14       51.46       60.34      6.30 o 
  -5  -1  14        1.06       -0.53      2.30 o 
  -4  -1  14        4.11        1.01      2.13 o 
  -3  -1  14       37.94       28.03      3.26 o 
  -2  -1  14       36.33       37.67      3.60 o 
  -1  -1  14        1.26        4.17      2.06 o 
   0  -1  14      349.16      321.74     10.75 o 
   1  -1  14      803.75      700.46     23.16 o 
   2  -1  14      350.52      365.87     28.67 o 
   3  -1  14      231.61      188.13      9.06 o 
   4  -1  14      653.66      602.45     16.55 o 
   5  -1  14      149.60      127.70      8.35 o 
   6  -1  14      177.74      150.57     13.52 o 
   7  -1  14      261.21      244.11     17.79 o 
   8  -1  14       18.68       22.30      8.57 o 
   9  -1  14      255.87      285.04     21.92 o 
  10  -1  14        6.85        2.12      7.58 o 
  -8   0  14       65.06       96.20      8.33 o 
  -7   0  14       33.71       29.47      5.23 o 
  -6   0  14        7.85        9.06      3.52 o 
  -5   0  14       12.79        5.95      3.08 o 
  -4   0  14       10.90       10.74      2.75 o 
  -3   0  14      248.31      200.77     14.63 o 
  -2   0  14       45.75       42.99      3.77 o 
  -1   0  14      195.20      154.35      5.66 o 
   0   0  14       14.31        2.81      1.84 o 
   1   0  14      960.99      991.02     22.10 o 
   2   0  14      537.57      527.81     13.43 o 
   3   0  14        0.28        6.18      2.10 o 
   4   0  14      104.57      101.94      4.74 o 
   5   0  14      714.14      719.59     14.32 o 
   6   0  14       78.11       91.08      5.94 o 
   7   0  14       45.70       40.80      5.06 o 
   8   0  14      220.69      225.61     18.80 o 
   9   0  14        6.13        0.16      6.78 o 
  10   0  14       97.34      126.38     16.98 o 
  -8   1  14       35.64       30.08      5.84 o 
  -7   1  14        4.65        3.07      3.60 o 
  -6   1  14        0.05       -1.92      2.99 o 
  -5   1  14       73.78       77.45      5.96 o 
  -4   1  14      192.84      192.76      6.96 o 
  -3   1  14      117.83       98.07      4.93 o 
  -2   1  14        0.42        0.19      1.76 o 
  -1   1  14       70.70       53.16      3.52 o 
   0   1  14       90.51       66.85      3.92 o 
   1   1  14       16.90        6.64      1.96 o 
   2   1  14     2445.74     2607.33     22.00 o 
   3   1  14      606.18      555.24     10.60 o 
   4   1  14      365.73      297.33      8.07 o 
   5   1  14      402.83      367.95      9.31 o 
   6   1  14      240.75      255.44      8.25 o 
   7   1  14       44.61       47.24      5.62 o 
   8   1  14       21.15       15.26      4.23 o 
   9   1  14      133.22      118.34      8.29 o 
  10   1  14       17.58        8.29      4.40 o 
  -8   2  14       26.98       30.32      5.98 o 
  -7   2  14        0.01       -0.54      3.58 o 
  -6   2  14       19.04       13.99      3.98 o 
  -5   2  14        0.08       -1.43      2.52 o 
  -4   2  14      162.30      126.53      7.19 o 
  -3   2  14      254.42      244.03      7.20 o 
  -2   2  14       15.19        5.08      2.08 o 
  -1   2  14       97.81       94.58      4.49 o 
   0   2  14      387.10      390.70     16.03 o 
   1   2  14      426.57      459.75     10.06 o 
   2   2  14      243.51      232.67      6.82 o 
   3   2  14        2.78        5.68      2.12 o 
   4   2  14      259.61      249.09      7.62 o 
   5   2  14       13.91        8.04      2.54 o 
   6   2  14     1386.04     1540.01     19.99 o 
   7   2  14       90.50       80.48      7.30 o 
   8   2  14       58.73       33.50      5.32 o 
   9   2  14       53.35       43.42      6.12 o 
  10   2  14      103.30      103.81      9.85 o 
  -8   3  14       10.15       10.58      5.03 o 
  -7   3  14       54.31       48.73      6.42 o 
  -6   3  14       10.69        4.00      3.41 o 
  -5   3  14      121.18      104.28      7.15 o 
  -4   3  14      318.74      265.55     10.31 o 
  -3   3  14      991.47     1171.71     36.04 o 
  -2   3  14      593.99      604.62     10.81 o 
  -1   3  14        0.23        1.12      1.65 o 
   0   3  14      102.23       65.98      3.80 o 
   1   3  14       19.60        9.12      2.08 o 
   2   3  14       58.96       33.23      3.27 o 
   3   3  14      692.64      669.43     11.80 o 
   4   3  14      973.47     1006.63     15.15 o 
   5   3  14      196.71      147.64      6.30 o 
   6   3  14      406.12      371.31     22.95 o 
   7   3  14       54.33       47.37      6.12 o 
   8   3  14        4.25        5.75      3.78 o 
   9   3  14       32.38       24.24     11.13 o 
  10   3  14        0.45       -2.07      3.91 o 
  -8   4  14       66.32       62.72      9.87 o 
  -7   4  14       20.91       21.71      5.19 o 
  -6   4  14       27.34       39.31      5.93 o 
  -5   4  14       89.70       82.46      6.62 o 
  -4   4  14       16.26       23.59      4.34 o 
  -3   4  14      408.04      428.59     13.02 o 
  -2   4  14       73.60       57.45      5.37 o 
  -1   4  14      152.83      155.82      5.61 o 
   0   4  14       97.32       59.78      3.83 o 
   1   4  14      244.91      236.85      8.35 o 
   2   4  14      107.37      116.85      5.04 o 
   3   4  14      390.34      353.04      8.68 o 
   4   4  14     1819.90     1891.49     22.16 o 
   5   4  14      218.83      174.02      6.83 o 
   6   4  14      138.13      145.69      8.67 o 
   7   4  14      106.97       90.03      7.54 o 
   8   4  14       27.33       12.96      4.49 o 
   9   4  14       27.37       21.39      5.18 o 
  10   4  14      234.59      268.09     13.33 o 
  -7   5  14        8.21        7.00      4.49 o 
  -6   5  14        1.66       -1.59      3.41 o 
  -5   5  14       95.49       93.23      7.19 o 
  -4   5  14     1050.76     1211.75     23.33 o 
  -3   5  14       81.19       86.00      6.56 o 
  -2   5  14        2.92        0.75      2.84 o 
  -1   5  14      214.19      207.92      9.00 o 
   0   5  14       21.41       25.48      3.02 o 
   1   5  14       57.27       45.51      3.61 o 
   2   5  14        4.57       -0.10      1.76 o 
   3   5  14      100.91       88.91      8.95 o 
   4   5  14      224.36      198.72      6.80 o 
   5   5  14       22.31       12.38      3.86 o 
   6   5  14       71.22       51.13      6.49 o 
   7   5  14        8.91        3.11      3.42 o 
   8   5  14       10.39        8.37      4.17 o 
   9   5  14      224.11      202.56     11.65 o 
  10   5  14        1.49        1.05      4.50 o 
  -7   6  14        0.26       -1.94      3.87 o 
  -6   6  14        0.31        2.37      3.82 o 
  -5   6  14        1.59        0.77      3.73 o 
  -4   6  14        4.39        0.99      3.36 o 
  -3   6  14       64.12       47.83      5.75 o 
  -2   6  14      278.81      246.58     10.41 o 
  -1   6  14      512.78      510.41     14.15 o 
   0   6  14        9.28        5.84      2.81 o 
   1   6  14       63.27       51.75      4.00 o 
   2   6  14      144.68      132.72      5.58 o 
   3   6  14      144.56      122.88      5.42 o 
   4   6  14      377.92      351.98     13.16 o 
   5   6  14      100.80       76.28      7.14 o 
   6   6  14      113.93       82.85      7.65 o 
   7   6  14      161.81      139.96      9.52 o 
   8   6  14        4.85        3.97      4.10 o 
   9   6  14       66.80       61.86      9.47 o 
  10   6  14      111.33      124.55     10.62 o 
  -7   7  14        0.09       -1.07      4.62 o 
  -6   7  14        0.77       -0.95      3.83 o 
  -5   7  14      101.46       81.77      7.74 o 
  -4   7  14       64.23       65.93      7.28 o 
  -3   7  14       10.68        7.52      3.94 o 
  -2   7  14      206.82      163.19      9.01 o 
  -1   7  14       52.50       28.85      4.75 o 
   0   7  14      990.89     1019.77     19.96 o 
   1   7  14      352.57      296.48      9.51 o 
   2   7  14      606.10      631.38     12.02 o 
   3   7  14      251.78      226.40      7.37 o 
   4   7  14       14.80        3.23      2.25 o 
   5   7  14       74.56       72.56      7.78 o 
   6   7  14       61.55       47.53      6.89 o 
   7   7  14      224.76      249.41     12.68 o 
   8   7  14        2.87        2.87      4.40 o 
   9   7  14       19.59       17.71      5.97 o 
  10   7  14       49.00       49.35      9.78 o 
  -6   8  14        1.11        1.02      4.81 o 
  -5   8  14       37.15       41.75      6.65 o 
  -4   8  14       24.36       30.37      5.93 o 
  -3   8  14      157.28      146.63      9.36 o 
  -2   8  14        0.02        0.48      3.16 o 
  -1   8  14      161.10      158.54      9.00 o 
   0   8  14       23.09       20.85      4.31 o 
   1   8  14      467.04      521.89     14.52 o 
   2   8  14        2.85        1.65      2.30 o 
   3   8  14       42.63       46.05      6.07 o 
   4   8  14       93.18       68.64     18.48 o 
   5   8  14       18.16        5.77      4.09 o 
   6   8  14      246.43      249.52     13.04 o 
   7   8  14        5.12        2.87      4.17 o 
   8   8  14        2.60       -1.34      4.51 o 
   9   8  14      172.44      155.32     11.40 o 
  -6   9  14       16.07       22.80      6.06 o 
  -5   9  14        2.34       -3.21      4.21 o 
  -4   9  14      159.94      147.84     10.14 o 
  -3   9  14       61.20       39.11      6.48 o 
  -2   9  14       29.30       23.70      5.41 o 
  -1   9  14       18.23        6.76      3.85 o 
   0   9  14       34.49       32.53      5.39 o 
   1   9  14        4.81        4.99      3.19 o 
   2   9  14      131.22      104.16      7.03 o 
   3   9  14        0.53        0.80      2.49 o 
   4   9  14       38.55       30.58      6.09 o 
   5   9  14        0.59       -1.60      3.75 o 
   6   9  14       66.16       44.28      7.15 o 
   7   9  14        4.65        1.53      4.76 o 
   8   9  14       25.49       22.93      6.63 o 
   9   9  14      174.15      200.04     13.28 o 
  -5  10  14       17.35       19.26      5.72 o 
  -4  10  14        5.11        8.53      5.09 o 
  -3  10  14      107.21      107.27      9.40 o 
  -2  10  14       20.23       15.66      5.06 o 
  -1  10  14       12.00       13.67      4.47 o 
   0  10  14        4.06        3.37      3.69 o 
   1  10  14       78.03       65.11      6.56 o 
   2  10  14       85.53       77.26      6.63 o 
   3  10  14        0.78        3.31      5.97 o 
   4  10  14        5.21        0.93      4.02 o 
   5  10  14       14.60        9.01      4.78 o 
   6  10  14      117.20      125.07     10.45 o 
   7  10  14       63.66       65.33      8.88 o 
   8  10  14        1.74       -1.57      5.12 o 
  -5  11  14        7.63        9.36      8.20 o 
  -4  11  14      133.12      146.88     11.26 o 
  -3  11  14       50.88       29.88      6.31 o 
  -2  11  14      251.90      251.04     13.30 o 
  -1  11  14       91.27       91.58      8.71 o 
   0  11  14       53.44       44.92      7.69 o 
   1  11  14       23.51       11.56      4.52 o 
   2  11  14      259.92      292.28     12.21 o 
   3  11  14       69.62       30.93     10.11 o 
   4  11  14       69.60       52.16     11.25 o 
   5  11  14      229.94      264.67     14.01 o 
   6  11  14        7.31        5.24      5.27 o 
   7  11  14       29.23       23.73      7.10 o 
  -4  12  14       38.16       41.19      8.35 o 
  -3  12  14      106.18      130.59     11.19 o 
  -2  12  14        4.99       -1.11      4.78 o 
  -1  12  14       53.80       60.56      8.04 o 
   0  12  14       51.02       32.21      9.52 o 
   1  12  14        0.78        0.62      4.07 o 
   2  12  14      178.42      182.45     18.33 o 
   3  12  14       24.61       28.52      9.71 o 
   4  12  14        0.59       -0.67      5.05 o 
   5  12  14        8.23        0.01      6.57 o 
   6  12  14      371.22      441.85     30.75 o 
   7  12  14       59.79       78.67     10.28 o 
  -2  13  14       37.32       53.42      9.43 o 
  -1  13  14        3.17       -0.51      4.89 o 
   0  13  14       73.25       79.12      9.19 o 
   1  13  14       12.70       13.41      5.58 o 
   2  13  14      101.08       94.67     16.08 o 
   3  13  14        0.33       -2.45      6.79 o 
   4  13  14        0.43       -1.42      8.31 o 
   5  13  14       82.90       94.28     16.07 o 
   0  14  14        7.56        7.99      5.76 o 
   1  14  14       46.58       43.20     13.22 o 
   2  14  14       77.78      124.73     18.92 o 
   3  14  14       21.28       24.65     11.18 o 
   0 -10  15        0.85       -0.61      6.60 o 
   1 -10  15        5.40        1.85      7.46 o 
   2 -10  15      388.04      465.14     26.73 o 
   3 -10  15        2.16        4.17      7.49 o 
  -3  -9  15       19.65       35.16     10.29 o 
  -2  -9  15        0.19        1.28      6.15 o 
  -1  -9  15       62.98       88.15     13.10 o 
   0  -9  15       68.23       62.25     11.88 o 
   1  -9  15       84.21       58.61     11.83 o 
   2  -9  15      115.27      129.32     14.65 o 
   3  -9  15       12.38       15.94      7.95 o 
   4  -9  15       65.62       38.09     10.67 o 
   5  -9  15        3.95       13.12      9.17 o 
  -4  -8  15        0.94       -1.60      5.48 o 
  -3  -8  15        1.11        0.13      5.04 o 
  -2  -8  15      170.48      151.83     17.56 o 
  -1  -8  15        4.50        1.59      4.26 o 
   0  -8  15        0.07        1.57      5.60 o 
   1  -8  15       27.95       18.68      7.96 o 
   2  -8  15      464.71      538.99     26.97 o 
   3  -8  15        1.46       -1.31      5.77 o 
   4  -8  15      110.24      100.36     13.75 o 
   5  -8  15        7.31        5.16      7.14 o 
   6  -8  15       32.79       38.34     10.45 o 
  -5  -7  15       23.60       17.39      7.06 o 
  -4  -7  15        1.66       -2.84      4.86 o 
  -3  -7  15        4.36        4.89      4.98 o 
  -2  -7  15        1.01        3.92      4.51 o 
  -1  -7  15      126.66      109.12     10.50 o 
   0  -7  15        1.36        0.17      3.81 o 
   1  -7  15       65.87       83.91      9.24 o 
   2  -7  15       19.53        6.60      6.02 o 
   3  -7  15       41.53       33.52      8.86 o 
   4  -7  15        4.19        9.85      6.66 o 
   5  -7  15        0.16       -1.90      5.17 o 
   6  -7  15       37.81       26.63      9.24 o 
   7  -7  15       14.85       37.98     10.72 o 
  -5  -6  15        0.45       -0.90      4.93 o 
  -4  -6  15        8.04       -3.55      4.12 o 
  -3  -6  15        0.87        0.30      3.69 o 
  -2  -6  15       27.44       34.28      6.63 o 
  -1  -6  15       38.25       27.10      5.72 o 
   0  -6  15       35.32       16.05      4.99 o 
   1  -6  15       32.22       29.50      6.02 o 
   2  -6  15       71.94       77.12      8.48 o 
   3  -6  15       59.88       57.11      9.93 o 
   4  -6  15       56.41       31.24      8.19 o 
   5  -6  15        8.52       17.12      7.70 o 
   6  -6  15        0.36        0.80      5.66 o 
   7  -6  15      153.59      146.65     16.18 o 
   8  -6  15      111.79      137.69     16.22 o 
  -6  -5  15        0.76       -1.72      7.28 o 
  -5  -5  15        1.72        0.48      4.59 o 
  -4  -5  15       43.22       46.57      6.97 o 
  -3  -5  15       38.79       33.12      5.98 o 
  -2  -5  15      123.79      136.26      9.48 o 
  -1  -5  15       14.31        4.47      3.57 o 
   0  -5  15      315.40      326.54     13.92 o 
   1  -5  15       29.43       21.73      5.27 o 
   2  -5  15        0.04        1.64      3.38 o 
   3  -5  15       95.28       77.72      8.27 o 
   4  -5  15        5.06        2.29      4.69 o 
   5  -5  15       61.61       61.90     10.55 o 
   6  -5  15       16.75       13.26      7.13 o 
   7  -5  15      184.35      166.66     16.19 o 
   8  -5  15      102.36      113.82     15.53 o 
  -6  -4  15      214.37      249.45     24.84 o 
  -5  -4  15       15.42       19.14      5.42 o 
  -4  -4  15       22.75       18.78      5.04 o 
  -3  -4  15        0.98        2.95      3.74 o 
  -2  -4  15       16.94        6.70      3.56 o 
  -1  -4  15        4.72        7.58      3.66 o 
   0  -4  15      118.40       88.89      7.23 o 
   1  -4  15      290.78      333.32     13.45 o 
   2  -4  15        0.77       -0.38      3.13 o 
   3  -4  15        0.02        2.19      3.28 o 
   4  -4  15        7.58        4.33      3.90 o 
   5  -4  15       79.08       73.90     10.62 o 
   6  -4  15       42.52       53.28     10.18 o 
   7  -4  15      213.91      290.01     21.00 o 
   8  -4  15      114.64      138.85     15.36 o 
   9  -4  15       41.85       59.24     12.73 o 
  -6  -3  15       22.79       14.19      5.38 o 
  -5  -3  15        7.11        6.22      4.20 o 
  -4  -3  15       56.92       47.75      6.28 o 
  -3  -3  15       61.62       58.06     15.04 o 
  -2  -3  15        0.18        0.29      2.93 o 
  -1  -3  15        1.41        2.38      2.77 o 
   0  -3  15       12.39        6.31      3.23 o 
   1  -3  15       89.67      103.55      7.49 o 
   2  -3  15       33.32       20.41      6.46 o 
   3  -3  15       27.82       14.50      4.17 o 
   4  -3  15      859.10     1017.00     23.64 o 
   5  -3  15        4.98        8.20      5.14 o 
   6  -3  15       92.83      102.74     11.89 o 
   7  -3  15      197.29      221.50     18.24 o 
   8  -3  15      449.91      494.99     27.63 o 
   9  -3  15        0.79       -4.35      8.07 o 
  -7  -2  15        2.04        1.70      6.40 o 
  -6  -2  15       51.24       65.10     10.15 o 
  -5  -2  15        0.12       -0.24      3.38 o 
  -4  -2  15       92.92       63.47     10.30 o 
  -3  -2  15      108.69      103.90      7.28 o 
  -2  -2  15        1.98        0.96      2.49 o 
  -1  -2  15      309.13      278.99     18.06 o 
   0  -2  15       10.03        8.34      3.38 o 
   1  -2  15      196.69      234.05     10.27 o 
   2  -2  15      214.85      199.11     11.52 o 
   3  -2  15      116.06       66.70      6.82 o 
   4  -2  15      166.82      181.79     10.00 o 
   5  -2  15       56.79       64.74      7.48 o 
   6  -2  15       83.87       54.20      9.89 o 
   7  -2  15      104.53      108.14     12.76 o 
   8  -2  15       83.56       72.58     13.38 o 
   9  -2  15        0.81        2.00      7.87 o 
  10  -2  15        5.80        5.17      8.33 o 
  -7  -1  15      158.76      160.79     10.64 o 
  -6  -1  15        6.83       10.88      3.95 o 
  -5  -1  15        5.24       -0.05      2.50 o 
  -4  -1  15       48.11       49.45      5.85 o 
  -3  -1  15      120.65      102.70      9.45 o 
  -2  -1  15        0.00       -1.05      2.19 o 
  -1  -1  15       70.07       52.83      5.42 o 
   0  -1  15       26.74       27.25      4.29 o 
   1  -1  15      199.32      148.31      7.94 o 
   2  -1  15       20.32       13.22      3.59 o 
   3  -1  15      569.91      509.09     15.02 o 
   4  -1  15      177.79      175.56      9.44 o 
   5  -1  15      102.45       80.00      7.03 o 
   6  -1  15       79.84       96.46     12.56 o 
   7  -1  15      157.30      154.45     15.00 o 
   8  -1  15      246.58      293.34     21.78 o 
   9  -1  15        3.96        3.13      7.03 o 
  10  -1  15       57.93       65.13     14.81 o 
  -7   0  15        9.15        7.02      4.12 o 
  -6   0  15       50.26       61.38      6.60 o 
  -5   0  15       66.75       53.23      5.83 o 
  -4   0  15        0.04       -0.49      2.04 o 
  -3   0  15        0.93        1.29      2.17 o 
  -2   0  15      242.96      238.92      9.14 o 
  -1   0  15      140.02      112.90      5.06 o 
   0   0  15       11.62        3.53      1.91 o 
   1   0  15      212.54      163.30      7.86 o 
   2   0  15       64.01       61.81      5.57 o 
   3   0  15      919.22     1075.84     20.86 o 
   4   0  15      427.52      448.14     14.16 o 
   5   0  15       55.58       49.18      6.14 o 
   6   0  15       18.56       15.43      4.70 o 
   7   0  15       93.03       93.97     13.25 o 
   8   0  15        9.44       10.84      7.83 o 
   9   0  15        3.17       -3.01      6.26 o 
  10   0  15       29.63       38.89     11.70 o 
  -7   1  15       45.25       57.00      6.77 o 
  -6   1  15       28.57       11.38      4.12 o 
  -5   1  15       65.57       50.30      5.86 o 
  -4   1  15       89.73       82.51      6.74 o 
  -3   1  15        0.02       -1.51      1.96 o 
  -2   1  15      118.59      118.49      5.65 o 
  -1   1  15        8.81        6.78      2.13 o 
   0   1  15      492.80      489.99     10.02 o 
   1   1  15       80.47       65.82      4.05 o 
   2   1  15      122.27       69.11      4.28 o 
   3   1  15      984.34     1103.21     15.32 o 
   4   1  15      161.72      121.73      5.52 o 
   5   1  15       39.58       28.40      3.64 o 
   6   1  15        0.89        0.60      2.40 o 
   7   1  15        9.85        8.26      3.57 o 
   8   1  15       78.75       82.37     13.70 o 
   9   1  15        8.88        5.76      6.82 o 
  10   1  15       62.35       42.86     12.03 o 
  -7   2  15      152.75      179.41     13.88 o 
  -6   2  15       35.72       30.94      5.28 o 
  -5   2  15      126.74      130.75      7.93 o 
  -4   2  15       65.04       61.55      6.09 o 
  -3   2  15       36.44       20.01      3.93 o 
  -2   2  15      835.14      876.33     13.65 o 
  -1   2  15      117.31       77.47      4.28 o 
   0   2  15      909.32      937.81     13.84 o 
   1   2  15       38.43       28.85      3.14 o 
   2   2  15       22.04       11.55      2.43 o 
   3   2  15     1292.88     1338.28     17.40 o 
   4   2  15      176.81      188.07      6.87 o 
   5   2  15        2.69        1.25      2.25 o 
   6   2  15       62.33       46.38      4.63 o 
   7   2  15      501.17      516.08     15.35 o 
   8   2  15       34.36       20.59      5.14 o 
   9   2  15       20.41        7.69      4.43 o 
  10   2  15        2.47        5.31      4.77 o 
  -7   3  15       77.87       87.31      7.86 o 
  -6   3  15        2.99        5.88      3.47 o 
  -5   3  15      673.37      780.81     28.23 o 
  -4   3  15        9.76        5.33      3.24 o 
  -3   3  15       82.05       57.69      5.93 o 
  -2   3  15        3.23       -0.62      2.34 o 
  -1   3  15      226.36      221.32      7.43 o 
   0   3  15      426.89      419.19      9.27 o 
   1   3  15      386.41      410.67      9.28 o 
   2   3  15       75.49       45.51      3.74 o 
   3   3  15       41.90       46.87      3.89 o 
   4   3  15      141.60      132.89      5.97 o 
   5   3  15      303.92      269.10      8.50 o 
   6   3  15      221.20      187.78      9.53 o 
   7   3  15      120.43      100.50      7.57 o 
   8   3  15      209.96      227.90     11.29 o 
   9   3  15        5.94        7.08      4.37 o 
  10   3  15        0.72        2.41      4.52 o 
  -7   4  15        8.61        6.76      4.56 o 
  -6   4  15        8.89        7.71      4.29 o 
  -5   4  15       35.33       33.34      5.99 o 
  -4   4  15       50.53       35.18      5.22 o 
  -3   4  15      371.55      354.95     12.27 o 
  -2   4  15      220.84      252.50     10.05 o 
  -1   4  15      334.81      349.06      8.55 o 
   0   4  15      318.77      332.43      8.40 o 
   1   4  15      355.45      309.24      8.16 o 
   2   4  15       14.07       19.52      3.18 o 
   3   4  15      571.53      595.23     11.65 o 
   4   4  15        4.74        1.55      2.13 o 
   5   4  15        3.73        0.41      2.14 o 
   6   4  15        1.27        1.94      3.27 o 
   7   4  15      474.67      483.42     15.99 o 
   8   4  15       44.14       32.76      5.84 o 
   9   4  15      336.93      336.15     14.41 o 
  10   4  15       17.98       13.13      5.46 o 
  -7   5  15       37.26       33.54      6.41 o 
  -6   5  15        1.61        0.12      3.45 o 
  -5   5  15      199.48      181.24      9.96 o 
  -4   5  15      148.71      168.75      9.46 o 
  -3   5  15       20.92       13.31      3.92 o 
  -2   5  15       84.72       76.59      6.23 o 
  -1   5  15      443.04      408.59     18.69 o 
   0   5  15       82.29       98.52      4.85 o 
   1   5  15       15.72       12.09      2.62 o 
   2   5  15      208.04      178.98      6.53 o 
   3   5  15       14.38        7.98      2.41 o 
   4   5  15       33.76       29.96      3.55 o 
   5   5  15       14.52        6.98      3.69 o 
   6   5  15        5.66        2.34      3.54 o 
   7   5  15      262.85      245.66     12.10 o 
   8   5  15      432.15      490.51     17.21 o 
   9   5  15       25.65       22.79      6.01 o 
  10   5  15       75.51       71.08      8.85 o 
  -7   6  15        0.33        1.03      4.82 o 
  -6   6  15      226.64      270.44     20.42 o 
  -5   6  15        0.07       -1.79      3.73 o 
  -4   6  15      359.51      453.35     15.33 o 
  -3   6  15        1.16        2.25      3.45 o 
  -2   6  15        1.47        2.09      3.01 o 
  -1   6  15       88.26       64.85      6.02 o 
   0   6  15      439.27      499.45     13.91 o 
   1   6  15        0.72       -0.18      1.97 o 
   2   6  15      108.07       81.62      4.71 o 
   3   6  15       95.22       75.30      4.65 o 
   4   6  15      149.46      139.35      5.48 o 
   5   6  15       23.75       15.55      4.46 o 
   6   6  15       17.26        9.93      4.33 o 
   7   6  15       70.32       78.81      8.52 o 
   8   6  15        2.64       -0.92      4.09 o 
   9   6  15      107.03      129.90     10.54 o 
  10   6  15       12.89       11.86      5.81 o 
  -6   7  15       15.50        9.10      4.65 o 
  -5   7  15       48.08       36.32      6.25 o 
  -4   7  15      151.04      128.34      8.93 o 
  -3   7  15      377.53      410.36     14.50 o 
  -2   7  15      383.24      410.04     14.64 o 
  -1   7  15      219.06      233.93     10.38 o 
   0   7  15       72.09       79.11      6.50 o 
   1   7  15       18.72       10.51      3.34 o 
   2   7  15        7.79        7.92      2.70 o 
   3   7  15      400.17      442.27     14.89 o 
   4   7  15      126.18      114.66      6.69 o 
   5   7  15       13.64       11.72      4.62 o 
   6   7  15       23.49       13.46      4.97 o 
   7   7  15        0.61        2.78      3.96 o 
   8   7  15      259.57      280.31     14.16 o 
   9   7  15        2.36        1.74      4.62 o 
  -6   8  15       54.33       44.63      7.48 o 
  -5   8  15        7.78       11.01      5.09 o 
  -4   8  15       75.54       70.53      7.89 o 
  -3   8  15        8.45        7.52      3.86 o 
  -2   8  15      170.42      150.92      9.13 o 
  -1   8  15       74.79       60.54      6.64 o 
   0   8  15      143.79      120.73      7.91 o 
   1   8  15       77.37       56.65      5.68 o 
   2   8  15       10.47       10.55      2.84 o 
   3   8  15       73.27       51.77      4.46 o 
   4   8  15      293.47      298.02     13.07 o 
   5   8  15       50.75       54.70      7.29 o 
   6   8  15       18.59       11.60      4.98 o 
   7   8  15       20.56       16.24      5.31 o 
   8   8  15        0.01       -2.14      4.58 o 
   9   8  15        1.01        0.26      4.85 o 
  -5   9  15       20.73       20.12      5.84 o 
  -4   9  15       61.55       40.98      6.83 o 
  -3   9  15       27.62       25.44      6.13 o 
  -2   9  15        3.26        2.51      3.50 o 
  -1   9  15       60.48       48.94      6.72 o 
   0   9  15       51.89       41.18      5.82 o 
   1   9  15       87.12       90.83      9.76 o 
   2   9  15      163.85      134.53     14.30 o 
   3   9  15      410.95      384.18     10.34 o 
   4   9  15      143.84      129.08      9.36 o 
   5   9  15      127.64      118.58      9.52 o 
   6   9  15       25.32       14.34      5.50 o 
   7   9  15        1.72       -1.38      4.70 o 
   8   9  15       72.20       98.45     10.74 o 
   9   9  15        0.35        2.35      5.92 o 
  -5  10  15       13.77        3.24      5.16 o 
  -4  10  15        9.64        1.14      4.95 o 
  -3  10  15       11.72        9.81      5.09 o 
  -2  10  15      137.96      147.99     10.13 o 
  -1  10  15        6.75        6.12      4.30 o 
   0  10  15       77.64       88.33     13.42 o 
   1  10  15        0.21       -0.32      3.35 o 
   2  10  15      109.99      119.74      7.83 o 
   3  10  15       61.89       76.78     12.79 o 
   4  10  15       65.02       74.35      8.43 o 
   5  10  15      176.05      206.53     12.37 o 
   6  10  15        4.27       -0.84      4.62 o 
   7  10  15       33.17       31.25      7.00 o 
   8  10  15       17.80       13.75      6.53 o 
  -4  11  15        6.85        7.87      5.52 o 
  -3  11  15        5.83        5.79      4.82 o 
  -2  11  15        0.07       -1.95      4.34 o 
  -1  11  15      260.15      296.91     14.16 o 
   0  11  15       67.64       43.87      6.69 o 
   1  11  15       54.19       39.78      6.58 o 
   2  11  15       39.97       31.84      5.63 o 
   3  11  15       23.31       18.42      8.51 o 
   4  11  15       15.20        9.35      7.42 o 
   5  11  15       19.78       13.55      5.84 o 
   6  11  15        0.94       -2.11      4.73 o 
   7  11  15        2.13        1.47      5.95 o 
  -3  12  15       15.98        8.32      7.46 o 
  -2  12  15       35.89       36.64      7.28 o 
  -1  12  15       39.19       27.05     10.47 o 
   0  12  15       55.75       52.65      7.79 o 
   1  12  15       17.63       18.04      5.66 o 
   2  12  15        9.94        9.10      8.46 o 
   3  12  15      149.38      144.97     17.12 o 
   4  12  15        6.41        3.96      5.75 o 
   5  12  15       26.27       32.66     11.35 o 
   6  12  15        0.57       -0.31      5.77 o 
  -2  13  15       18.29       20.22      6.72 o 
  -1  13  15      141.34      159.25     11.57 o 
   0  13  15        5.00        0.47      4.98 o 
   1  13  15       22.01       27.47      6.65 o 
   2  13  15        2.00        3.19      8.31 o 
   3  13  15        6.52        5.92      8.40 o 
   4  13  15       59.10       99.78     17.04 o 
   5  13  15       33.38       24.02     11.34 o 
  -1  -9  16       16.63        5.18      7.12 o 
   0  -9  16      102.47       82.69     13.36 o 
   1  -9  16        0.51       -0.66      6.46 o 
   2  -9  16        1.72        2.27      6.23 o 
   3  -9  16       23.04       14.03      7.93 o 
   4  -9  16       13.39       10.08      7.82 o 
  -3  -8  16       11.53        4.34      5.89 o 
  -2  -8  16       27.21        9.05      5.58 o 
  -1  -8  16      123.65      130.41     10.82 o 
   0  -8  16       31.74       29.08      9.49 o 
   1  -8  16       59.51       60.44     11.54 o 
   2  -8  16        7.69       -0.86      6.65 o 
   3  -8  16       66.46       62.03     11.52 o 
   4  -8  16       49.72       79.93     13.41 o 
   5  -8  16       16.36       15.51      7.78 o 
  -4  -7  16       41.88       36.71      7.50 o 
  -3  -7  16        1.67       -1.43      4.68 o 
  -2  -7  16       15.51        2.16      4.77 o 
  -1  -7  16       38.52       20.44      5.92 o 
   0  -7  16      144.91      176.64     22.24 o 
   1  -7  16        9.21        8.44      4.90 o 
   2  -7  16       34.84       36.86      9.47 o 
   3  -7  16       65.07       86.39     12.47 o 
   4  -7  16        0.08        3.20      6.17 o 
   5  -7  16        3.43       -0.84      6.48 o 
   6  -7  16       64.38       88.07     13.90 o 
  -5  -6  16        6.02        7.28      5.41 o 
  -4  -6  16       18.72        8.15      5.21 o 
  -3  -6  16       64.47       85.46      9.13 o 
  -2  -6  16      103.68       74.03      8.65 o 
  -1  -6  16       43.60       37.46      6.66 o 
   0  -6  16       93.88       84.20      9.16 o 
   1  -6  16        3.05        0.17      3.98 o 
   2  -6  16        0.21       -0.66      3.70 o 
   3  -6  16       63.92       53.09      9.96 o 
   4  -6  16        6.70        5.79      6.04 o 
   5  -6  16      148.44      150.93     14.79 o 
   6  -6  16       13.87        3.72      6.13 o 
   7  -6  16        1.87       -0.66      6.61 o 
  -5  -5  16       22.98       23.94      6.32 o 
  -4  -5  16       35.80       20.53      5.70 o 
  -3  -5  16      210.11      266.51     13.07 o 
  -2  -5  16      106.25      106.19      9.06 o 
  -1  -5  16      268.33      299.96     13.69 o 
   0  -5  16      124.13       86.66      8.56 o 
   1  -5  16       81.31       69.43      8.00 o 
   2  -5  16       26.88       23.91      5.31 o 
   3  -5  16       31.68       14.75      4.98 o 
   4  -5  16      281.08      262.31     18.24 o 
   5  -5  16        0.37        1.20      5.21 o 
   6  -5  16       29.01       17.78      7.58 o 
   7  -5  16      106.18      119.64     15.51 o 
   8  -5  16      100.49      130.34     15.59 o 
  -6  -4  16        5.94        3.53      5.35 o 
  -5  -4  16       66.28       54.76      9.47 o 
  -4  -4  16       57.63       57.71      7.18 o 
  -3  -4  16      239.02      238.89     12.07 o 
  -2  -4  16        6.39        3.95      3.84 o 
  -1  -4  16        0.19        0.42      3.13 o 
   0  -4  16       15.41        6.70      3.83 o 
   1  -4  16      104.76       91.82      8.13 o 
   2  -4  16      210.26      227.76     11.70 o 
   3  -4  16       66.64       89.42      8.21 o 
   4  -4  16        0.46       -0.35      3.59 o 
   5  -4  16       25.11       29.61      7.82 o 
   6  -4  16      525.73      664.64     29.81 o 
   7  -4  16        4.60        9.31      7.09 o 
   8  -4  16        0.02        0.05      7.04 o 
  -6  -3  16        1.84       -0.30      6.64 o 
  -5  -3  16       17.76       15.34      5.16 o 
  -4  -3  16       69.89       71.97      9.84 o 
  -3  -3  16        0.94       -0.22      3.36 o 
  -2  -3  16        1.39       -0.86      2.97 o 
  -1  -3  16       43.34       31.68      6.13 o 
   0  -3  16        3.72       10.20      3.78 o 
   1  -3  16       81.16       75.54      7.48 o 
   2  -3  16        7.82        7.20      3.60 o 
   3  -3  16       10.58       -0.45      3.09 o 
   4  -3  16      354.54      348.76     14.46 o 
   5  -3  16      291.37      247.98     17.55 o 
   6  -3  16        0.27       -1.64      5.72 o 
   7  -3  16       27.33       18.57      8.11 o 
   8  -3  16       87.32       64.28     13.04 o 
   9  -3  16       95.14      115.63     17.84 o 
  -7  -2  16        2.77        5.72      6.59 o 
  -6  -2  16       34.48       45.90      9.23 o 
  -5  -2  16      226.09      190.47     26.03 o 
  -4  -2  16        8.99        7.22      3.94 o 
  -3  -2  16      360.85      373.54     13.36 o 
  -2  -2  16       22.90        9.55      3.68 o 
  -1  -2  16        2.95        0.39      2.65 o 
   0  -2  16        1.05        4.75      3.19 o 
   1  -2  16      538.37      586.39     16.69 o 
   2  -2  16       73.99       79.37      7.09 o 
   3  -2  16        0.00       -0.45      2.96 o 
   4  -2  16       35.84       42.51      6.15 o 
   5  -2  16       21.34        4.78      4.02 o 
   6  -2  16      339.78      362.92     21.55 o 
   7  -2  16        3.65       -1.34      6.49 o 
   8  -2  16       15.90        8.90      8.20 o 
   9  -2  16        5.91        9.80      8.32 o 
  -7  -1  16       46.01       57.05     10.41 o 
  -6  -1  16       33.41       29.76      7.60 o 
  -5  -1  16        6.98        4.01      4.84 o 
  -4  -1  16      115.05      128.73      8.04 o 
  -3  -1  16       49.59       48.93      5.97 o 
  -2  -1  16        0.13        0.50      2.75 o 
  -1  -1  16       53.70       22.86      4.15 o 
   0  -1  16      220.73      178.57      8.88 o 
   1  -1  16        1.91        1.20      2.67 o 
   2  -1  16      230.49      172.65     15.10 o 
   3  -1  16      295.67      234.89     10.84 o 
   4  -1  16       22.37        9.89      3.71 o 
   5  -1  16      417.04      511.53     17.06 o 
   6  -1  16        3.28        4.29      5.48 o 
   7  -1  16      280.13      283.66     20.20 o 
   8  -1  16        8.54       10.57      7.32 o 
   9  -1  16      134.78      159.55     17.61 o 
  10  -1  16      106.77      119.23     18.25 o 
  -7   0  16        2.25        0.34      4.25 o 
  -6   0  16       18.68       20.81      4.90 o 
  -5   0  16       54.70       69.33      6.28 o 
  -4   0  16       80.30       64.85      5.98 o 
  -3   0  16      163.89      148.44      7.87 o 
  -2   0  16       87.23       69.16      5.66 o 
  -1   0  16        3.59        4.71      2.78 o 
   0   0  16        0.66        1.10      2.32 o 
   1   0  16      357.78      367.29     13.21 o 
   2   0  16      379.04      441.73     13.57 o 
   3   0  16      264.10      253.77     10.75 o 
   4   0  16        0.98        3.00      2.92 o 
   5   0  16       44.17       29.43      5.56 o 
   6   0  16       52.27       56.86      7.22 o 
   7   0  16       18.33       12.71      6.93 o 
   8   0  16       14.64        6.07      6.73 o 
   9   0  16        2.22        5.61      7.10 o 
  10   0  16       36.50       48.74     12.35 o 
  -7   1  16       13.24       13.96      4.81 o 
  -6   1  16        0.27        0.48      3.57 o 
  -5   1  16        8.03       10.70      3.85 o 
  -4   1  16       74.95       62.86      6.14 o 
  -3   1  16       34.40       30.78      3.77 o 
  -2   1  16       38.44       27.44      3.49 o 
  -1   1  16       10.84       16.57      2.86 o 
   0   1  16      559.27      549.35     11.00 o 
   1   1  16      106.40       68.06      4.22 o 
   2   1  16     1009.54     1093.72     20.24 o 
   3   1  16      312.64      285.25      8.14 o 
   4   1  16      111.01      119.75      5.62 o 
   5   1  16       97.90       93.07      7.50 o 
   6   1  16        3.22        1.71      3.85 o 
   7   1  16       18.05       12.26      7.27 o 
   8   1  16        7.17       10.04      8.17 o 
   9   1  16      141.25      127.95     15.89 o 
  10   1  16        3.17        2.46      7.68 o 
  -7   2  16       54.59       61.83      7.35 o 
  -6   2  16        4.53        0.28      3.56 o 
  -5   2  16       69.47       77.08      6.78 o 
  -4   2  16       21.19       25.29      4.40 o 
  -3   2  16       59.45       74.99      9.21 o 
  -2   2  16        0.97        0.57      2.08 o 
  -1   2  16      170.13      128.91      7.24 o 
   0   2  16       22.84        8.87      2.32 o 
   1   2  16        4.74        6.44      2.27 o 
   2   2  16      337.74      291.12      8.24 o 
   3   2  16       54.02       51.33      4.37 o 
   4   2  16      123.29      131.77      6.01 o 
   5   2  16      128.29       98.59      5.53 o 
   6   2  16      144.39      115.84      6.19 o 
   7   2  16      315.66      338.36     12.68 o 
   8   2  16        5.55        0.95      3.78 o 
   9   2  16        5.74        1.34      7.25 o 
  10   2  16       94.84      143.17     19.29 o 
  -7   3  16        5.82        3.44      4.35 o 
  -6   3  16        0.10       -1.05      3.52 o 
  -5   3  16       32.32       21.95      6.04 o 
  -4   3  16      172.14      159.04      8.63 o 
  -3   3  16       52.49       45.59      5.49 o 
  -2   3  16      157.30      129.38      7.51 o 
  -1   3  16        8.74        2.07      2.07 o 
   0   3  16      291.95      225.32      7.16 o 
   1   3  16      744.71      748.82     16.46 o 
   2   3  16     1017.92     1125.03     28.99 o 
   3   3  16       76.32       41.34      4.01 o 
   4   3  16       49.32       50.72      4.66 o 
   5   3  16      169.85      131.13      6.37 o 
   6   3  16      310.20      301.27     12.10 o 
   7   3  16      112.33      115.48      8.13 o 
   8   3  16      166.00      135.98      9.32 o 
   9   3  16        2.37        0.57      4.22 o 
  10   3  16        6.82        5.66      5.08 o 
  -7   4  16       51.16       46.73      7.02 o 
  -6   4  16       36.65       23.47      5.35 o 
  -5   4  16       15.74        9.64      4.23 o 
  -4   4  16      216.94      207.15     10.16 o 
  -3   4  16       65.53       39.49      5.19 o 
  -2   4  16       80.51       64.00      5.77 o 
  -1   4  16       37.93       27.28      4.21 o 
   0   4  16      805.63      848.24     13.97 o 
   1   4  16       24.90       11.63      2.58 o 
   2   4  16        0.28       -1.30      1.80 o 
   3   4  16        9.81        7.78      2.41 o 
   4   4  16        0.53        0.57      2.35 o 
   5   4  16       15.29        9.29      2.99 o 
   6   4  16      144.52      138.60      8.86 o 
   7   4  16        0.00        1.77      3.75 o 
   8   4  16      159.05      138.91      9.59 o 
   9   4  16       17.77       17.14      5.52 o 
  10   4  16       30.74       25.36      6.22 o 
  -7   5  16       25.27       19.34      6.03 o 
  -6   5  16       58.25       63.94      7.75 o 
  -5   5  16       41.08       23.11      5.25 o 
  -4   5  16      514.94      573.25     21.05 o 
  -3   5  16        6.83        8.88      3.70 o 
  -2   5  16       38.41       49.16      5.77 o 
  -1   5  16      101.13       58.64      5.61 o 
   0   5  16       43.05       29.06      4.40 o 
   1   5  16      489.84      471.65     10.70 o 
   2   5  16      383.31      430.35     10.24 o 
   3   5  16       11.10        2.38      2.34 o 
   4   5  16       10.82        6.08      2.67 o 
   5   5  16       92.43       67.37      7.24 o 
   6   5  16      245.56      260.65     13.10 o 
   7   5  16       81.36       80.94      7.98 o 
   8   5  16        8.02        4.40      4.54 o 
   9   5  16      160.66      203.59     12.10 o 
  10   5  16        9.06        6.91      5.31 o 
  -6   6  16        0.24        0.95      4.18 o 
  -5   6  16       20.68       22.13      5.14 o 
  -4   6  16       68.26       46.55      6.38 o 
  -3   6  16       39.35       43.03      6.03 o 
  -2   6  16      318.46      394.41     13.73 o 
  -1   6  16        2.53        8.55      3.44 o 
   0   6  16      235.82      229.66      9.86 o 
   1   6  16      984.70     1094.09     20.33 o 
   2   6  16       28.55       28.89      3.67 o 
   3   6  16      214.62      195.97      7.27 o 
   4   6  16      124.35      108.07      5.10 o 
   5   6  16        0.34        0.26      3.52 o 
   6   6  16      330.15      341.50     14.66 o 
   7   6  16       38.87       23.50      5.79 o 
   8   6  16      136.87      134.19     10.09 o 
   9   6  16        1.35        6.84      5.27 o 
  -6   7  16       15.98       10.54      5.90 o 
  -5   7  16       78.54       79.38      8.58 o 
  -4   7  16       12.17        8.17      4.42 o 
  -3   7  16       58.52       47.87      6.63 o 
  -2   7  16       83.30       63.57      6.33 o 
  -1   7  16        5.23        6.25      3.52 o 
   0   7  16       54.40       41.00      5.30 o 
   1   7  16       10.72       13.28      3.65 o 
   2   7  16      408.72      376.98      9.97 o 
   3   7  16       38.01       29.70      3.73 o 
   4   7  16        6.19        9.04      2.73 o 
   5   7  16      344.95      386.83     15.38 o 
   6   7  16       69.58       67.25      8.31 o 
   7   7  16       37.76       39.04      6.95 o 
   8   7  16        2.99        4.40      4.91 o 
   9   7  16       97.64       98.81     10.59 o 
  -6   8  16        7.93        0.42      4.81 o 
  -5   8  16      147.93      173.56     11.25 o 
  -4   8  16        5.84        6.20      4.47 o 
  -3   8  16      425.70      511.62     17.27 o 
  -2   8  16        0.45       -0.75      3.59 o 
  -1   8  16       14.31        7.10      3.63 o 
   0   8  16        1.01        0.82      3.17 o 
   1   8  16     1027.12     1154.19     22.41 o 
   2   8  16        0.32       -1.79      2.70 o 
   3   8  16      148.47      155.14      6.77 o 
   4   8  16        6.76        5.32      4.10 o 
   5   8  16       69.98       46.16      7.19 o 
   6   8  16       75.04       50.00      7.37 o 
   7   8  16       13.54        4.94      5.01 o 
   8   8  16       14.97        0.05      5.12 o 
   9   8  16       56.51       63.01      9.28 o 
  -5   9  16        2.01       -3.55      4.64 o 
  -4   9  16       38.86       38.39      8.02 o 
  -3   9  16        0.87        2.82      4.12 o 
  -2   9  16      204.62      188.09     11.29 o 
  -1   9  16        6.61        2.07      3.83 o 
   0   9  16      207.67      211.85     10.54 o 
   1   9  16      385.83      408.64     13.90 o 
   2   9  16      793.48      964.81     20.36 o 
   3   9  16      167.78      177.79      8.85 o 
   4   9  16        0.05        0.07      4.25 o 
   5   9  16       50.33       49.14      7.55 o 
   6   9  16       46.76       42.73      7.41 o 
   7   9  16       52.44       51.42      8.06 o 
   8   9  16        0.61        1.18      5.32 o 
  -4  10  16       16.92       13.58      5.78 o 
  -3  10  16      203.73      202.45     12.03 o 
  -2  10  16       36.50       38.12      6.70 o 
  -1  10  16       13.99       12.17      4.75 o 
   0  10  16        5.65        2.28      3.91 o 
   1  10  16      393.78      413.20     14.55 o 
   2  10  16      169.50      175.13      9.54 o 
   3  10  16        0.00        0.95      6.11 o 
   4  10  16        0.95       -2.93      5.58 o 
   5  10  16        3.26       -1.90      4.57 o 
   6  10  16       30.02       24.14      6.70 o 
   7  10  16        9.58       10.97      6.29 o 
   8  10  16       15.15        7.70      6.54 o 
  -3  11  16       44.09       48.03      7.85 o 
  -2  11  16      202.50      228.86     12.96 o 
  -1  11  16      102.48       91.56      8.80 o 
   0  11  16        5.06        1.91      3.97 o 
   1  11  16       16.46       11.46      5.40 o 
   2  11  16      420.17      488.04     15.88 o 
   3  11  16        1.53       -2.70      7.00 o 
   4  11  16       19.07       10.90      8.45 o 
   5  11  16      161.14      164.79     17.92 o 
   6  11  16       15.14       12.18      6.45 o 
   7  11  16       23.75       20.63      7.03 o 
  -2  12  16        3.34       -0.51      5.24 o 
  -1  12  16       10.21        8.53      5.37 o 
   0  12  16       22.35       17.29      6.06 o 
   1  12  16        0.04       -2.40      4.31 o 
   2  12  16        2.16        2.42      7.99 o 
   3  12  16       10.70        5.52      8.10 o 
   4  12  16       13.86       14.30      9.42 o 
   5  12  16       86.60      124.06     18.36 o 
   6  12  16      199.32      266.63     22.47 o 
  -1  13  16        3.19        2.85      5.51 o 
   0  13  16       17.40        7.46      5.40 o 
   1  13  16       66.78       69.68     15.35 o 
   2  13  16       19.15       10.44      9.36 o 
   3  13  16       29.32       29.37     11.50 o 
   4  13  16        7.28        3.97     10.10 o 
   1  -9  17        9.70        4.69      7.03 o 
  -2  -8  17       43.79       38.22      7.77 o 
  -1  -8  17       18.53       10.89      6.08 o 
   0  -8  17       10.34        2.61      6.81 o 
   1  -8  17       57.45       39.51     10.17 o 
   2  -8  17        6.62        5.14      6.76 o 
   3  -8  17        0.08        3.65      6.53 o 
   4  -8  17       77.36       92.36     14.62 o 
  -3  -7  17       43.51       60.21      8.66 o 
  -2  -7  17       15.80       11.13      5.87 o 
  -1  -7  17      144.16      180.48     12.38 o 
   0  -7  17      105.74       87.03     12.00 o 
   1  -7  17       26.74       22.90      6.34 o 
   2  -7  17       21.58       14.80      7.19 o 
   3  -7  17      196.36      250.82     19.25 o 
   4  -7  17        5.12        0.46      5.97 o 
   5  -7  17        5.03        4.60      7.24 o 
   6  -7  17       27.94       24.30      9.77 o 
  -4  -6  17        0.61        0.63      4.91 o 
  -3  -6  17        2.18       -1.21      4.32 o 
  -2  -6  17       48.43       44.17      7.34 o 
  -1  -6  17       31.48       44.28      7.22 o 
   0  -6  17       53.63       45.28      7.24 o 
   1  -6  17       13.84       12.81      5.28 o 
   2  -6  17        3.44       -0.96      4.17 o 
   3  -6  17       30.44       20.46      7.99 o 
   4  -6  17       24.22       29.87      8.42 o 
   5  -6  17        0.00        2.51      6.09 o 
   6  -6  17       16.79        4.35      7.05 o 
   7  -6  17      206.87      267.79     22.09 o 
  -5  -5  17        2.33        3.87      4.96 o 
  -4  -5  17        5.18        1.82      4.83 o 
  -3  -5  17       15.31       10.93      4.92 o 
  -2  -5  17        3.34        5.07      4.46 o 
  -1  -5  17      164.26      138.50      9.92 o 
   0  -5  17      110.10       93.02      8.69 o 
   1  -5  17        1.19        1.75      3.98 o 
   2  -5  17        6.49        3.42      3.86 o 
   3  -5  17      162.78      161.43     10.90 o 
   4  -5  17        0.76        3.95      5.59 o 
   5  -5  17       75.28      102.05     14.16 o 
   6  -5  17       31.18       29.52      9.35 o 
   7  -5  17      185.08      265.59     20.88 o 
  -5  -4  17        1.60       -0.29      4.89 o 
  -4  -4  17        4.18       -1.07      4.23 o 
  -3  -4  17       44.37       33.38      6.18 o 
  -2  -4  17      102.08      107.81     14.25 o 
  -1  -4  17       17.11        7.58      3.84 o 
   0  -4  17       94.27      103.29     11.03 o 
   1  -4  17       63.10       55.53      6.99 o 
   2  -4  17       74.05       87.00      8.17 o 
   3  -4  17       62.78       83.28      8.75 o 
   4  -4  17        3.34        8.72      4.46 o 
   5  -4  17        1.50       -1.63      4.67 o 
   6  -4  17       78.19       88.55     13.41 o 
   7  -4  17      126.08      115.74     15.82 o 
   8  -4  17      143.85      201.72     19.31 o 
  -6  -3  17       16.28       18.16      8.31 o 
  -5  -3  17       45.11       41.18      7.44 o 
  -4  -3  17      291.56      317.83     40.31 o 
  -3  -3  17       14.30        8.78      4.45 o 
  -2  -3  17       20.53       10.72      4.38 o 
  -1  -3  17      202.46      223.59     11.15 o 
   0  -3  17      140.47      137.88      9.05 o 
   1  -3  17      102.89       75.02      7.51 o 
   2  -3  17      287.35      243.03     11.95 o 
   3  -3  17      395.25      449.46     16.30 o 
   4  -3  17       22.50        6.86      4.08 o 
   5  -3  17       61.42       37.21      7.73 o 
   6  -3  17       18.74       30.05      9.11 o 
   7  -3  17       44.16       39.46     10.38 o 
   8  -3  17      116.29      140.65     17.17 o 
  -6  -2  17       39.88       55.21     11.32 o 
  -5  -2  17       10.50       11.91      6.85 o 
  -4  -2  17        0.94        0.09      3.53 o 
  -3  -2  17      113.83      145.06      9.02 o 
  -2  -2  17       22.49       19.22      4.78 o 
  -1  -2  17        3.72        6.65      3.39 o 
   0  -2  17       20.19       27.47      4.81 o 
   1  -2  17      155.32      128.87      8.39 o 
   2  -2  17      760.27      725.79     19.37 o 
   3  -2  17        1.59        1.26      3.26 o 
   4  -2  17       74.50       40.27      6.21 o 
   5  -2  17        3.16       -0.73      4.03 o 
   6  -2  17       81.23       66.73     11.57 o 
   7  -2  17      173.15      190.85     17.47 o 
   8  -2  17        6.62        5.17      7.33 o 
   9  -2  17       29.20       36.49     11.43 o 
  -6  -1  17       16.47       10.89      6.67 o 
  -5  -1  17       44.28       34.67      8.41 o 
  -4  -1  17       37.53       30.61      6.26 o 
  -3  -1  17      293.61      315.51     12.25 o 
  -2  -1  17       46.66       27.93      4.91 o 
  -1  -1  17      145.01      111.69     11.26 o 
   0  -1  17        2.27        0.99      2.78 o 
   1  -1  17       48.56       56.84      6.10 o 
   2  -1  17        4.97        2.26      2.94 o 
   3  -1  17      250.73      283.39     12.28 o 
   4  -1  17        4.25       10.85      4.22 o 
   5  -1  17        5.65        8.08      4.39 o 
   6  -1  17      206.09      170.06     11.10 o 
   7  -1  17        7.83        4.09      7.04 o 
   8  -1  17       51.32       50.22     12.11 o 
   9  -1  17        8.59        7.08      8.57 o 
  -6   0  17       74.66       80.10     11.15 o 
  -5   0  17       31.19       37.89      7.97 o 
  -4   0  17       13.24       10.35      5.00 o 
  -3   0  17      157.26      132.43      8.30 o 
  -2   0  17      396.44      411.58     27.38 o 
  -1   0  17      100.96      111.52      7.29 o 
   0   0  17       30.58       16.46      3.86 o 
   1   0  17        2.60        0.29      2.43 o 
   2   0  17      680.25      762.83     18.29 o 
   3   0  17       32.38       20.98      4.38 o 
   4   0  17       44.37       52.14      6.31 o 
   5   0  17      121.61      123.42      8.95 o 
   6   0  17       49.44       70.36      8.45 o 
   7   0  17      165.01      157.50     16.14 o 
   8   0  17       10.92       13.50      8.36 o 
   9   0  17       42.04       33.76     11.72 o 
  -6   1  17       14.38       10.69      4.45 o 
  -5   1  17       42.88       64.92      6.39 o 
  -4   1  17        0.07        2.51      3.34 o 
  -3   1  17      120.64      101.68      7.00 o 
  -2   1  17      133.87      167.41     14.99 o 
  -1   1  17      462.25      554.25     14.23 o 
   0   1  17        0.20        3.05      2.65 o 
   1   1  17        0.10        1.37      2.44 o 
   2   1  17       43.09       33.26      4.72 o 
   3   1  17      105.71       77.74      6.44 o 
   4   1  17       55.77       32.72      5.23 o 
   5   1  17      167.71      157.72      9.57 o 
   6   1  17        9.85        5.05      4.30 o 
   7   1  17       13.02        7.31      7.15 o 
   8   1  17       62.22       47.60     11.40 o 
   9   1  17       16.99       10.54      8.22 o 
  -6   2  17       21.94       24.73      5.39 o 
  -5   2  17      259.54      279.26     14.31 o 
  -4   2  17       22.56       16.40      4.31 o 
  -3   2  17       34.34       28.86      4.75 o 
  -2   2  17       61.01       60.49      5.80 o 
  -1   2  17        8.33        3.37      2.14 o 
   0   2  17       26.03       16.20      2.91 o 
   1   2  17       28.56       28.27      3.89 o 
   2   2  17       92.97       53.63      4.34 o 
   3   2  17        0.22       -0.68      2.25 o 
   4   2  17       24.59       17.39      3.32 o 
   5   2  17       38.44       50.02      4.76 o 
   6   2  17       30.79       22.08      5.42 o 
   7   2  17      178.85      209.55     18.58 o 
   8   2  17       10.87       14.65      8.03 o 
   9   2  17        5.20        5.90      8.01 o 
  10   2  17       23.49       31.30     11.60 o 
  -6   3  17       25.13       26.73      5.78 o 
  -5   3  17       89.59       55.08      6.81 o 
  -4   3  17        7.13       -0.38      3.31 o 
  -3   3  17        2.75        2.41      3.17 o 
  -2   3  17      116.45       92.56      6.42 o 
  -1   3  17      236.91      217.47      7.34 o 
   0   3  17        3.46       -1.45      2.06 o 
   1   3  17        0.00       -0.89      2.00 o 
   2   3  17       28.17       15.61      2.94 o 
   3   3  17     1177.23     1219.04     17.57 o 
   4   3  17       80.95       66.65      5.15 o 
   5   3  17      238.65      258.19      8.97 o 
   6   3  17       12.77        6.05      3.95 o 
   7   3  17       97.29      101.30      8.09 o 
   8   3  17      389.10      432.43     15.44 o 
   9   3  17        0.07       -0.42      7.52 o 
  10   3  17        0.02       -5.78      8.73 o 
  -6   4  17       96.29      101.79      8.79 o 
  -5   4  17      173.28      173.77     10.09 o 
  -4   4  17       22.22       29.39      5.14 o 
  -3   4  17       44.39       50.62      6.05 o 
  -2   4  17       53.78       49.08      5.79 o 
  -1   4  17        2.04        3.32      2.84 o 
   0   4  17       49.78       76.08      5.18 o 
   1   4  17        7.57        6.22      2.46 o 
   2   4  17        2.21        4.76      2.43 o 
   3   4  17      123.40      100.92      5.50 o 
   4   4  17       16.34        7.32      2.92 o 
   5   4  17      202.28      190.11      7.91 o 
   6   4  17       19.40       10.56      4.24 o 
   7   4  17      154.32      126.74      8.84 o 
   8   4  17      379.22      402.46     15.52 o 
   9   4  17      191.50      154.29     10.47 o 
  -6   5  17       12.63        8.16      4.57 o 
  -5   5  17      150.75      174.35     10.37 o 
  -4   5  17       35.71       23.50      5.09 o 
  -3   5  17       83.82       52.71      6.32 o 
  -2   5  17       65.62       56.99      5.83 o 
  -1   5  17       83.30       61.39      6.32 o 
   0   5  17       10.97       13.91      3.64 o 
   1   5  17      147.79      117.17      5.82 o 
   2   5  17       14.05        6.47      2.55 o 
   3   5  17      355.68      402.93     10.49 o 
   4   5  17       80.67       68.75      5.13 o 
   5   5  17        5.72        0.55      3.61 o 
   6   5  17       59.08       52.70      7.02 o 
   7   5  17      194.70      171.10     10.63 o 
   8   5  17      223.07      254.90     13.08 o 
   9   5  17      150.79      137.19     10.24 o 
  -6   6  17      113.74      112.16      9.43 o 
  -5   6  17        1.34        1.86      4.24 o 
  -4   6  17        1.39       -2.48      3.42 o 
  -3   6  17       57.22       35.59      5.83 o 
  -2   6  17       34.99       33.81      5.52 o 
  -1   6  17       38.22       34.62      5.74 o 
   0   6  17      304.55      262.80     10.76 o 
   1   6  17      123.21      119.01      7.34 o 
   2   6  17      139.72      101.16      5.59 o 
   3   6  17        5.57        2.87      2.43 o 
   4   6  17      443.05      440.41      9.94 o 
   5   6  17       50.16       41.46      6.58 o 
   6   6  17        2.73        1.47      4.22 o 
   7   6  17       71.80       68.13      8.35 o 
   8   6  17       85.93       98.98      9.45 o 
   9   6  17        0.18       -4.75      4.64 o 
  -5   7  17      229.59      266.52     13.38 o 
  -4   7  17      107.48       99.41      8.69 o 
  -3   7  17        6.84        0.14      3.58 o 
  -2   7  17       32.11       13.91      4.33 o 
  -1   7  17      206.29      201.80     10.07 o 
   0   7  17        0.26       -1.77      3.00 o 
   1   7  17       42.51       47.61      5.73 o 
   2   7  17        0.72       -1.44      2.89 o 
   3   7  17      244.23      272.37      8.82 o 
   4   7  17      361.78      389.23     14.98 o 
   5   7  17      203.18      200.28     11.54 o 
   6   7  17       21.95        9.25      5.15 o 
   7   7  17        7.59        4.33      4.51 o 
   8   7  17      122.21      107.38     10.06 o 
   9   7  17       16.34       19.70      6.71 o 
  -5   8  17        2.07        0.68      4.70 o 
  -4   8  17       25.44       12.99      5.28 o 
  -3   8  17      403.50      391.65     15.33 o 
  -2   8  17        3.51        7.85      4.37 o 
  -1   8  17       27.14       28.74      5.78 o 
   0   8  17      102.52       94.51      9.57 o 
   1   8  17        0.17       -2.06      3.07 o 
   2   8  17      267.89      293.69     11.38 o 
   3   8  17       66.18       53.10      4.90 o 
   4   8  17      448.67      461.03     16.82 o 
   5   8  17        2.97        2.96      4.41 o 
   6   8  17       11.29        2.58      4.54 o 
   7   8  17        0.93       -1.44      4.60 o 
   8   8  17        2.92       -0.15      5.23 o 
  -4   9  17       13.48        3.06      4.83 o 
  -3   9  17       19.07       10.22      5.13 o 
  -2   9  17       12.98        7.67      4.70 o 
  -1   9  17      313.29      326.43     13.70 o 
   0   9  17        1.54        0.64      3.47 o 
   1   9  17       32.64       31.61      5.49 o 
   2   9  17       74.87       70.32      6.50 o 
   3   9  17      127.87      124.67      7.96 o 
   4   9  17       57.53       58.92     10.58 o 
   5   9  17       66.45       38.60      7.08 o 
   6   9  17       63.89       51.87      8.67 o 
   7   9  17       21.03       15.49      7.92 o 
   8   9  17       56.67       68.99      9.80 o 
  -4  10  17       26.66       21.09      6.35 o 
  -3  10  17        3.78        0.36      4.58 o 
  -2  10  17      414.11      497.52     17.83 o 
  -1  10  17        3.58        0.06      4.11 o 
   0  10  17      164.18      181.08     10.47 o 
   1  10  17        1.42        0.82      3.93 o 
   2  10  17       22.73        9.01      4.10 o 
   3  10  17       31.73       49.56     11.16 o 
   4  10  17       93.18      111.00     15.90 o
[truncated: 55,252 more chars]
